# Supplementary material for: Bimodal spore release heights in the water column enhance local retention and population connectivity of bull kelp, Nereocystis luetkeana
Source: Ecol Evol. 2024 Aug 13;14(8):e70177. doi: 10.1002/ece3.70177 (PMC11322238; doi:10.1002/ece3.70177)
Supplement: Supplementary file 1 — Appendix S1 [file ECE3-14-e70177-s001.zip]

Archive with 2 entries (2 files):
- Dispersal model output.xlsx
- Spore sinking trials.csv
