# Supplementary material for: Bimodal spore release heights in the water column enhance local retention and population connectivity of bull kelp, Nereocystis luetkeana
Source: Ecol Evol. 2024 Aug 13;14(8):e70177. doi: 10.1002/ece3.70177 (PMC11322238; doi:10.1002/ece3.70177)
Supplement: Supplementary file 1 — Appendix S1 [file ECE3-14-e70177-s001.zip › Dispersal model output.xlsx]

## Sheet: README
Data show modeled dispersal distances in meters; Each column represents a separate model run; Column header gives description of model run relating to figure in the main text
Sheet name	Corresponding figure
Bimodal dispersal distances	3, 7
Release height sensitivity	4
Seafloor vs surface sensitivity	5
Spore sinking speed sensitivity	6

## Sheet: Bimodal dispersal distances
Nereocystis, release height 0.05 m	Nereocystis, release height 10 m	Nereocystis, bimodal release heights	Nereocystis, random release heights	Macrocystis, release height 0.42 m
8.50577	2832.32	0.100267	914.078	758.173
7.63276	11088.6	1.47039	142.93	2.28671
1.78	816.91	0.909764	1345.68	7842.04
0.0339291	275.316	6252.68	264.82	8805.51
2550.56	1084.77	62.6969	4099.63	9745.8
0.675985	1540.25	0.570775	927.421	68.1987
0.625156	1337.32	0.0434622	3919.34	1.53955
0.0983024	603.88	2.62408	4939.03	19.2193
24.0115	7872.8	6.47867	2023.49	2054.41
10.5589	199.39	0.0277986	2052.14	41.5436
566.537	1908.21	0.0517428	108.124	5.84348
146.865	1915	0.166739	2162.94	8.75867
0.0251931	2974.86	1.33061	1025.78	379.396
0.467835	13357.5	0.344516	1662.64	3514.34
0.0437537	1600.82	2.8262	7142.1	3.24089
1542.47	524.894	0.226699	2435.22	1060.53
9.69538	6529	0.0330739	133.292	38.725
0.145124	6469.03	190.301	883.327	11193.1
95.9942	1900.76	0.0506188	1235.54	1.55177
0.258767	1022.77	1.31778	9765.9	1413.91
0.715446	594.646	0.031438	2205.2	452.99
0.348507	1525.28	0.0590103	106.824	5.29403
497.501	564.076	0.0447058	604.85	13397.6
1.88818	3589.23	11.4924	2334.84	103.602
2.80826	6422.25	0.00446114	2528.19	3.51778
0.0678666	4202.09	0.663886	2463.34	2876.83
14.8463	864.067	5.46376	6500.25	5.14738
0.276343	1046.97	1.89223	4596.12	2647.48
0.023259	498.089	0.732926	806.36	29.339
0.185575	774.624	1918.48	868.529	488.246
0.0222244	809.477	4934.37	1420.32	2214.47
93.3925	1310.68	5577.27	387.476	3.26786
9.2241	3203.86	0.0555477	105.515	28.7278
7.21413	841.576	0.113407	1.41358	3617.1
0.242477	1216.46	0.016481	840.461	54.1602
1671.14	226.373	6.54478	1866.93	1046.16
0.664202	3536.79	0.276747	1217.09	6.48704
10.0127	8237.38	2492.24	1338.23	8.72976
1.92225	551.266	1274.73	3744.43	7.88109
77.2756	861.479	0.0262106	1.45259	5338.05
0.0191553	2614.52	8.5378	1143.78	3097.81
0.047516	967.31	0.449484	1415.1	3126.32
6019.92	4874.51	1.17948	13146.9	303.894
2088.85	719.108	13.324	3263.33	54.0805
0.0299796	1546.38	0.0173766	1020.76	15.6039
0.0195388	408.111	13.6318	518.046	283.709
0.038951	1287.15	5.88398	3554.84	1.60054
0.00819793	1976.13	0.177542	6734.54	1256.78
2309.25	3887.95	292.183	1522.25	1644.49
1.74948	1005.54	0.0311326	2538.47	43.8657
3.68961	803.388	1.2961	1223.99	3561.39
4.40005	674.578	0.011123	6648.66	1151.02
4211.97	1572.89	1075.93	6659.14	2.44667
8.02902	1789.22	2.55577	157.418	27.7053
338.172	2801.13	0.0314417	298.314	5.04337
138.688	7118.47	0.27697	410.479	566.201
0.0594704	1073.79	0.643649	1736.57	5354.49
5.08484	6912.36	1.02069	335.801	3172.82
0.101209	8047.55	0.100536	2348.91	4.3425
3.0263	5248.63	0.00652903	40.4911	22.3819
1.409	9019.35	1622.14	4914.92	8216.41
2716.63	3187.66	0.0060903	71.4232	234.106
0.133095	668.918	0.110968	134.125	3029.38
0.00346348	5084.18	3067.82	1909.5	2078.84
0.014774	3827.98	847.351	7197.71	40.5207
0.12021	627.569	0.524743	3935.89	7.01194
1.81445	2183.33	1383.96	1591.27	3106.65
0.0507407	10561.1	0.0188709	3951.73	110.766
2125.53	2793.41	0.414138	3998.96	48.1461
0.524239	222.105	2858.13	23.3806	7.47907
3.79205	952.38	6.79433	1080.33	1.24253
0.0288371	1772.85	0.0122646	304.179	2324.33
0.0295779	731.46	377.922	2542.11	112.634
1407.61	7481.33	0.0289914	1277.16	29.2898
0.00834314	933.567	0.0645189	1793.43	7.90789
0.0312243	12864.4	37.8958	1692.69	226.063
0.0252238	982.948	3934.25	1828.99	435.325
30.466	6450.3	0.0176039	2075.86	119.406
4.00283	1701.05	7248.97	8602.65	5.4137
2167.28	1670.23	309.023	5742.41	1802.92
0.0194954	1763.89	0.0484733	4556.78	967.339
0.0662188	695.038	6.48208	5314.01	25.0482
1260.72	1634.55	0.0190312	4734.28	607.619
2.42613	2031.74	0.0474857	1369.17	310.922
1431.78	3143.35	0.58822	5601.83	554.195
0.109452	2859.64	0.0424109	1399.73	8.66869
7025.93	3556.89	0.00357373	394.986	1461.03
14.6129	1906.55	20.418	1291.42	1163.14
0.200622	712.462	5363.6	4215.08	32.651
0.0572563	330.408	0.0185622	5994.97	5.872
0.0200155	1070.14	0.609174	70.5455	4727.91
354.515	1280.69	2096.03	48.4083	4740.61
6602.06	794.887	0.0575803	6957.33	215.742
5793.57	528.797	0.190791	530.031	116.938
0.0152894	4288	68.1917	1036.76	29.0431
73.9129	2629.04	0.0964586	25.8215	1188.94
131.774	6647.57	14.9468	5573.42	29.5595
1561.98	234.916	0.011847	7771	1.87474
0.0282009	1154.28	0.0311403	0.133524	104.656
0.105941	1057.19	5.24559	584.913	2.27831
2.8261	2095.91	1.4028	19.7966	1.61522
0.559817	17246.5	0.367455	841.593	6188.58
62.1611	1518.73	0.453646	732.705	3618.11
0.862775	5416.5	0.0310834	3428.15	0.765086
3986.4	770.609	0.0863874	3461	8310.14
0.0218293	1915.62	0.460255	6597.06	2156.48
0.30246	2215.17	0.0977967	155.212	480.134
1.59945	770.658	1.76765	170.218	6093.49
0.59359	4901.43	0.00612809	7007.62	695.955
7.15457	3952.71	5.07985	344.182	938.251
1.54749	3488.89	259.463	140.561	8305.21
35.2469	3552.24	0.164165	3858.49	676.836
0.269484	4755.94	1619.54	1403.33	164.928
1091.58	8615.32	1.07175	1863.64	9.86474
0.291203	1202.76	0.0788455	1648.71	576.776
2.80186	5605.58	33.0018	3496.66	12401.5
5.08693	2688.5	0.390706	809.666	45.9398
0.0396532	121.593	0.0088947	6420.43	49.2532
1.54453	2904.17	3493.35	827.065	4981.07
1026.14	857.945	8.55651	8075.67	30.1539
3.14859	4067.92	0.00268147	29.2891	506.098
0.46886	1407.02	0.0257306	749.683	2846.7
74.0946	1360.55	1.16998	36.6227	371.368
0.0129456	617.236	0.862868	559.424	2.2589
0.283577	1918.63	87.9158	263.598	375.785
0.0350012	1788.85	37.0893	1109.79	5.39071
15.1568	1860.77	3440.95	4.7627	6266.26
0.504935	1415.19	0.0202922	4930.31	125.683
6.97896	1399.53	0.160807	647.958	41.1737
0.185791	588.14	0.179651	4361.16	7.16438
3077.28	8615.32	0.036445	3685.65	1.42313
0.0286855	2987.76	0.0134677	1016.15	110.721
0.0765589	8264.17	6895.52	80.746	10.8686
0.00569951	2388.81	610.508	4367.32	3396.94
0.131409	3133.1	0.0605844	1626.28	71.7641
62.1046	643.965	0.308434	6420.61	52.9723
1171.72	3124.69	13465.5	2219.99	5135.19
1204.86	3490.73	0.0337621	1781.33	81.1235
0.0178567	2201.79	1216.15	4757.49	1397.44
0.0161603	4249.1	0.174992	6237.96	977.217
2611.38	1023.93	0.0344067	854.933	755.207
1.22494	1561.41	0.370477	1104.75	3460.49
1054.46	4739.14	0.0294161	2056.32	8.4143
25.7698	5214.84	684.323	6363.2	1386.43
0.172584	3616.69	0.188085	76.2261	112.066
1.12887	1221.18	0.063388	48.7951	2537.26
0.0990033	16975.7	0.0122469	3625.98	1846.58
4081.37	212.285	0.311598	1249.57	7159.82
0.0285024	5209.41	0.927688	19.7749	98.8584
3.05429	1858.42	0.203526	1104.41	11.2655
0.542836	2826.24	7.52885	293.325	26.3988
950.701	1321.38	0.162065	5260	2413.35
140.73	3065.09	0.0678044	696.479	63.5742
1.45259	1900.86	0.0405482	8546.61	535.043
1411.11	1836.18	0.69621	992.838	1705.43
9566.11	1438.74	17.0037	238.132	1128.33
1314.95	17220.6	0.525474	993.281	62.3446
0.00556694	4927.81	0.00881747	2782.39	15.0149
0.325814	4559.34	7.92002	4388.19	367.352
0.108823	4224.85	3.38315	6957.54	99.3165
3.73417	2848.93	1.6481	743.399	8.79781
0.0419327	1176.82	0.0171042	1474.56	103.528
0.0611059	745.35	237.682	280.933	11908.1
162.18	369.368	0.0206616	491.248	4738.93
0.0121172	497.546	0.59484	68.86	1381.8
3.10675	1887.79	120.648	147.619	15.1215
0.124314	4881.21	0.00837373	2407.49	104.212
12.0321	4788.99	0.00268147	3480.24	17.5223
78.4406	1598.84	0.0607585	1774.22	2193.51
2.55106	744.001	0.0791177	312.611	3185.32
27.6255	7071.22	2.91616	9838.38	16.2548
0.0242578	3937.74	0.079798	12878.5	5773.28
0.155551	5835.54	17.8318	818.544	13.533
56.135	5887.37	3378.56	1.72141	4.27625
0.501132	3494.46	0.026936	5776.24	513.123
1701.2	5129.03	0.0817813	567.635	7515.58
0.00835054	5677.46	0.598	5791.16	2074.85
13.2105	3769.91	19.9441	6170.71	1619.79
0.0260339	6021.11	0.990339	4228.43	6.47366
0.0378174	6579.93	0.0478586	298.819	8.70661
0.702322	3200.41	0.221933	257.705	12.2219
0.0643914	1777.11	5118.59	1993.52	21.1941
0.0939774	1199.63	251.955	4625.35	6858.19
44.3241	2617.31	3.12357	2904.64	1.71801
0.0734524	1525.53	0.00206588	13607.5	29.6628
0.540084	1605.83	0.615909	3454.16	1771.38
0.0482168	6285.73	20.4874	1546.87	800.205
0.080832	1150.98	0.055249	3645.33	80.1448
241.127	647.144	2531.81	3883.18	200.089
323.309	5472.56	0.0743648	5634.01	52.5125
0.744166	503.821	0.300535	8171.04	3.6018
3080	1497.17	6.76835	1771.63	50.6814
12.5541	6167.15	1.1712	3262.26	8546.47
935.387	1893.86	8459.28	1355.99	4.00422
0.00470738	6224.04	0.427603	252.126	610.393
2.61286	2207.49	0.109697	4382.6	1.79948
3399.46	1595.13	0.0295611	6746.26	5276.59
0.215833	16592.3	0.140023	16590.8	671.908
0.492712	1719.96	0.0284992	1205.29	5191.37
24.0686	10673.9	0.256464	558.754	14.5857
0.0367527	3760.45	201.527	3121.6	10557.1
0.0333971	1827.24	0.718826	148.896	3875.14
3844.61	668.653	79.8966	4585.03	614.262
0.0215078	512.744	104.129	2460.85	824.916
0.00296803	4913.5	0.161968	230.855	1788.8
2.27858	631.122	0.200555	1907.66	3031.55
0.0114102	814.324	0.0145861	1308.52	2.5756
640.422	3508.51	0.327363	9547.09	2.03851
72.23	7665.46	2248.55	1105.32	6.35983
0.00480526	3925.83	1.50762	166.179	1.79161
4783.38	3174.34	1194.21	1149.23	2694.16
0.265218	2212.62	0.0446122	262.828	2225.22
1.41507	2217.68	13.4515	4316.57	2.15356
7.90271	9151.66	114.4	1969.38	229.054
0.125278	5733.16	0.313847	1651.48	46.9761
142.578	1068.15	0.244374	3754.82	8.51823
0.0672924	1200.37	2.34805	745.301	10.1356
0.00760524	3054.18	2536.66	6015.1	14910.5
9390.33	4858.29	0.0660155	289.895	6826.78
43.834	460.52	0.0173868	7077.7	279.78
120.377	3121.77	2314.81	1987.94	8.39683
2118.35	1059.22	9994.71	1408.08	1612.18
0.113028	2528.93	0.106515	7987.12	8796.83
3.63453	215.15	0.0237886	63.4643	6375.07
0.022169	7935.06	0.0554782	1304.81	53.5753
3.53903	760.67	0.126513	7362.64	1.19295
0.245357	2394.71	0.0043046	615.458	23.6056
42.3199	1663.76	0.340357	181.477	4918.79
0.0164163	1936.77	0.0253187	6071.22	869.805
2982.24	8677.41	10469.4	3760.15	1294.48
0.00759514	12010.5	52.9068	3312.6	57.5362
693.955	3510.31	0.0947836	5528.46	4.1114
0.00958861	7315.18	0.0755338	351.141	214.358
2230.62	2075.14	9659.03	1226.29	2589.59
0.566384	1102.88	0.458611	68.6189	9885.48
0.0163537	690.544	0.194683	1128.49	7.95915
3486.8	1556.09	13.7709	2342.21	44.1805
17.1973	971.929	0.195225	1142.2	5391.41
5.16951	1967.18	0.0723014	8780.21	1564.41
1.1272	2198.3	1.27434	156.753	16.892
8.84743	289.977	0.058946	37.8056	1.31238
224.745	7403.4	0.0460273	1470.62	850.721
0.227002	455.043	14.9113	7878.09	266.146
0.103707	5426.52	12.3843	5.14011	22.7769
2699.31	1248.54	43.485	5291.47	415.165
2.05464	1084.57	0.0396683	7216.14	238.212
2864.28	852.796	1087.3	6359.02	381.787
0.121005	3461.16	0.086372	7131.72	992.523
229.893	1505.38	0.200748	90.609	92.975
860.825	2955.2	46.9512	1417.21	49.2988
0.176358	2768.77	2115.13	1051.29	1046.93
0.0613889	437.866	0.0893032	5569.24	17.6968
2987.48	1102.43	0.112362	8546.96	6422.53
0.50758	4931.68	1.62454	237.366	23.9846
7.42538	2934.89	71.9354	7609.41	4416.7
0.049855	1241.79	2088.35	1866.72	104.038
1.37421	2386.07	0.279628	3549.26	18.7329
0.325686	3553.41	2.41669	2128.27	0.939036
0.501943	3387.48	0.0109795	3013.09	1.52702
3.36031	4231.91	0.00811579	2924.69	596.8
9878.17	4023.83	0.152856	20.7734	347.175
0.0153095	3927.75	0.581872	3699.2	1631.94
71.0764	589.454	0.0186374	1852.6	1482.94
0.00947163	4846.61	1.75439	8028.12	7463.79
20.2772	4827.21	3447.92	266.256	229.733
0.0540742	558.563	0.027173	13016.2	142.537
4.47183	559.972	0.109869	4598.89	151.174
0.118971	1643.99	0.0605957	4293.34	13.9543
0.00700844	3342.05	2652.49	776.573	68.182
0.15334	1021.41	1306.58	601.503	6.99409
0.10837	470.246	0.590932	420.453	3604.3
0.526914	9817.04	5056.91	894.393	9210.27
0.156381	2588.22	0.126003	2424.69	4745.88
2293.17	3564.83	0.0142204	5337.96	52.0836
63.5622	1764.44	0.0478935	424.811	248.792
0.0564719	747.956	12.5525	4148.33	97.4577
0.0556408	289.622	3413.06	1073.28	92.7995
0.0354241	1625.8	4751.94	2400.74	1039.73
163.794	1044.7	0.0909426	1550.34	681.234
0.00498739	1043.26	0.143789	2247.07	6.71547
0.0554002	457.778	52.2436	85.4551	2815.74
0.313701	10377.8	1.15692	4776.27	6.94242
0.454652	3182.23	0.0329692	4765.72	1124.92
0.00847877	1526.1	0.0599648	4445.41	373.751
1.12758	1002.57	0.649366	1014.75	2069.57
0.100049	863.969	2563.88	2815	16.4793
1.57587	386.359	0.153571	1787.12	74.4398
0.083998	3437.37	643.726	4685.32	1346.19
0.021063	1355.27	0.00535348	1625.64	332.039
492.737	2504.13	0.608479	3245.58	113.094
310.931	752.342	53.7782	34.2854	17.5162
6669.32	1272.15	0.0338626	945.099	15.505
1469.16	2790.89	4555.13	3503.07	215.781
0.519037	9146.46	2.20811	0.304101	1666.1
0.0622211	519.44	1349.55	6703.95	0.39678
1037.45	446.834	0.0065833	71.5247	24.4585
6624.81	6249.64	0.368346	1134.58	95.078
158.214	7556.76	0.0214812	521.337	10.987
1.09963	1777.56	0.0308583	12320.7	9.26303
0.119498	5783.4	5.9237	4430.3	12.5403
0.0621865	8032.29	0.0794788	3.97152	2008.89
0.202751	3609	159.317	1786.98	43.9252
0.414243	1585.87	444.737	28.2912	6440.7
107.064	3116.9	12.3544	27.8091	6557.27
744.112	4993	3.67535	6634.56	12079.2
55.9547	1386.67	1346.79	281.583	2787.99
0.156151	2546.02	0.00961821	970.195	2935.46
0.0468825	2633.27	846.496	548.966	2.35643
1.58481	5747.51	447.749	485.732	1983.04
0.288347	1249.96	3106.64	2030.53	20.63
40.2645	362.535	9004.15	343.161	113.247
5960.71	1402.88	61.1999	2198.9	157.161
1.51069	6457.62	4.31321	2832.87	192.755
0.00226144	2477.52	0.0324773	6388.36	312.131
0.195319	3238.76	9793.8	2218.92	2343.94
0.733494	7053.42	184.946	13538.6	1025.96
0.372973	3690.16	11743.4	7671.25	21.7801
0.589539	1970.47	1.10831	1010.85	4072.96
0.0403475	1790.98	842.354	557.005	35.7956
0.13892	480.313	2.881	82.475	2.30339
0.00714733	10879.5	0.203171	5780.17	942.465
2.60304	5742.85	2.62037	5528.56	12.455
3254.31	231.507	2.97622	567.776	11946.2
173.009	3096.28	0.725096	1591.68	6.42737
2.19319	1641.93	0.0471565	1685.6	19.7539
0.0134564	529.585	0.936338	2116.81	5515.23
65.1801	3300.7	395.121	4515.93	1929.33
0.0684518	4424.35	0.0179389	1111.69	1.65348
0.00802762	2554.63	2449.66	5249.18	4849.56
0.185896	3578.76	0.0688599	954.108	25.2871
0.196066	4306.61	0.458628	6287.16	24.1903
0.00314477	2484.44	0.066859	4940.9	6041.86
0.120017	4960.48	575.074	2364.29	1564.4
0.0566242	11571.3	0.00939525	5545.9	2639.69
0.131408	2558.16	2.95724	4214.99	416.2
69.0855	2122.62	0.0971067	523.631	10011
648.89	2367.62	0.0111171	1417.01	5636.79
0.271647	1863.37	5323.92	10.4817	61.6312
164.434	2931.04	119.475	6845.03	73.7488
139.245	906.932	0.0047395	726.589	45.9925
0.00941981	5734.97	153.031	7276.59	26.6667
4828.18	1614.11	19.6527	2527.4	3348.93
0.653375	435.913	2341.46	23.3592	310.208
0.553108	2535.47	0.351568	4624.81	2.11045
0.00921598	714.89	0.388146	3846.98	2417.29
29.2709	504.37	0.0344	309.032	11.0825
1.31661	1340.24	0.127088	2685.12	4823.22
0.152712	4546.62	0.0972013	1892.4	1771.57
3.32105	792.31	1005.96	3304.77	167.43
0.509943	452.217	0.0270881	1090.32	10.1514
0.00684326	2528.98	4014.63	1948.19	19.9633
0.0620896	18818	0.0418106	514.225	47.602
2.8172	1387.34	1.22924	2341.21	74.2552
0.00470794	214.322	2162.45	2102.06	3137.89
0.0025018	1534.81	23.8463	6161.54	10.358
0.713525	5211.32	29.4254	657.28	11584.5
0.00713878	4075.03	2169.91	425.77	98.8007
1.92521	4522.41	2730.78	6021.2	2970.33
0.108394	915.661	4171.32	3379.02	5.58585
715.324	5749.22	0.0331147	8433.4	268.604
0.252463	4128.54	0.725616	5364.26	7.86573
29.6878	4348.84	0.257087	631.146	50.1691
192.167	3825.15	0.173877	6716.19	64.8793
10.99	2442.43	0.0198468	6119.52	140.766
132.654	875.246	31.1373	5543.64	1191.97
0.196802	680.977	0.00987576	1165.59	18.8591
0.00596075	2196.53	0.0148521	2565.54	3969.89
0.0216358	815.279	1442.67	2296.48	180.331
531.949	8061.17	5077.63	533.619	1.43738
0.327463	1631.14	0.265842	8220.33	297.764
0.0854672	214.837	0.321253	1645.5	59.6787
0.00206588	2980.62	0.468997	936.459	187.932
0.0293293	5960.75	0.00474295	1634.5	1122.8
6106.54	8249.1	0.191066	3587.23	10.2124
43.4804	2837.98	59.6775	3545.2	249.778
0.896483	4935.89	0.304715	1400.05	2345.52
5075.73	7309.53	6584.87	241.723	112.553
0.0197361	1314.8	0.00757117	76.2301	4135.94
0.00804592	9695.41	0.944589	3271.01	174.965
0.130046	1346.62	3.21737	6151.14	49.1457
196.905	7684.56	1219.96	1349.08	937.202
155.645	6111.94	73.3087	188.306	3.98675
0.00742122	3398.07	0.318517	9974.96	21.414
12.8843	692.069	175.137	156.401	17.6389
2577.24	3927.51	7.30323	8624.24	1552.74
0.0492354	353.498	0.0161274	6374.66	17.9679
0.0133833	4173.66	0.0347304	446.704	1225.45
0.133484	1333.46	802.841	8961.36	114.298
2855.16	3593.99	0.228764	2149.98	3038.29
0.108555	4192.72	0.0330946	222.814	3750.83
5316.21	626.442	0.0753462	1380.57	4616.43
0.0281562	516.228	0.205983	2505.24	123.63
0.117911	1415	0.318622	3445.15	81.8921
0.0147765	9640.59	1.76857	7623.42	143.831
0.0485714	2190.3	69.7147	6619.74	1572.82
1403.51	288.423	0.765989	4131.39	23.2087
0.0865816	934.887	776.53	1176.67	32.3714
0.0340905	3629.14	97.8915	1863.73	7263.66
2.08708	1772.86	3.49687	45.4488	232.291
0.437456	1857.34	1285.63	69.5562	1248.51
0.707608	1942.89	0.172226	442.609	95.1239
76.6044	7190.87	0.234344	4382.11	232.911
0.0953247	1034.07	0.00767776	1242.08	409.956
0.0085723	5422.73	46.149	2480.73	3.25025
0.0171533	7791.04	1184.62	351.638	1.14365
2684.04	4354.94	9.37883	413.705	1547.49
26.8106	5289.84	0.0610617	2787.2	226.02
0.315646	4060.43	0.538093	56.4775	347.597
419.624	5481.19	6981.8	1017.09	10.4874
0.440671	9235.9	102.508	320.593	95.4117
82.1024	2584.6	1.72218	1209.21	5394.75
186.817	1034.79	0.00446442	2172.84	4.2313
3.9736	1001.05	878.924	5266.25	74.8982
478.41	1455.49	0.0608587	548.269	2.29282
1.01547	4792.68	9.91369	2810.33	6.393
4457.52	5867.42	0.0405396	860.339	94.7738
1480.97	7988.02	6064.14	6268.39	4.78813
97.7158	11631.2	0.283072	182.203	2401.37
0.0258404	7842.91	0.0657144	98.5702	461.797
4.99864	1350.29	1651.47	229.136	32.0719
0.0678866	535.172	0.0215559	3275.05	3061.75
0.0388712	612.855	0.432858	2440.14	3142.75
0.49768	18026.2	12.8001	52.8687	17.8743
429.948	3891.19	0.0281873	67.6915	283.186
0.284993	14642.5	1036.16	50.2324	915.62
0.00407579	1547.72	5.709	1925.62	3796.23
2.30579	2784.22	10.7094	3969.91	52.3435
0.0368319	9582.26	23.1275	1435.47	3.40958
0.189619	552.826	0.0855313	1715.87	13.7436
0.110621	1300.59	0.0160631	1447.03	4962.85
0.102849	2904.91	0.0398351	6897.74	1611.62
0.0712954	7591.42	0.252981	463.274	1794.33
0.0378898	3516.95	0.570749	250.184	40.1478
1440.59	2539.27	540.074	1380.11	18.9435
2.41176	817.88	0.0134885	8526.29	2121.07
0.0363701	879.192	0.0301653	9042.15	1021.75
73.9615	1252.58	4035.22	1603.27	673.984
0.00475378	405.618	0.0382071	1603.44	36.4506
147.986	1383.59	33.2074	1849.22	2750.44
493.022	7228.16	4.53019	2078.78	1691.58
0.0588682	671.44	2343.34	49.482	2581.91
2.78148	2078.13	1.57094	5665.07	867.236
2612.58	3781.14	114.035	1218.66	574.92
0.0157068	680.153	78.1465	396.33	2269.71
10878.5	5785.89	16722.4	1621	5808.21
6001.78	1874.83	0.146101	4179.35	684.332
84.5317	889.056	0.077798	2532.42	3641.71
660.331	838.723	0.123235	2359.35	45.6899
0.651787	9959	0.797863	386.699	1305.9
0.0200721	7260.6	0.0851412	59.2754	1227.49
0.0125897	4390.36	1.95818	690.91	10.477
0.123744	766.642	0.112113	0.00653246	208.237
0.0495984	4622.38	0.247153	201.204	4.55631
1908.8	337.681	0.0637852	3956.42	55.4333
0.0334706	170.419	3.57611	3090.95	100.283
0.0165898	5830.4	0.1857	2582.66	589.951
0.0757377	6865.31	0.851041	3591.09	402.923
1151.89	641.255	0.649358	950.071	135.608
3.66112	3235.88	2222.19	648.309	1087.96
0.901397	2646.7	0.215888	1539.81	619.816
0.718296	2002.41	0.00645543	2215.41	5.2407
0.917906	255.124	17.5899	4361.54	2801.92
57.5418	680.41	0.00493254	141.794	3565.78
30.9374	606.279	0.0725573	14.3413	359.596
0.10822	2720.47	5.51532	2206.23	265
3.46382	1329	0.224873	2622.22	91.5519
4159.8	4908.95	0.339668	4460.5	4556.84
0.0343162	844.101	1.57752	2399.82	812.829
0.0485308	3010.57	0.023101	1929.29	150.231
0.0543818	5176.49	111.688	595.446	982.978
695.777	426.744	738.628	377.003	20.3905
2094	475.151	26.6121	1156.35	1407.47
1144.76	3779.49	2687.36	547.019	5.69319
0.0610879	1266.33	100.457	1934.44	3878.35
0.00771296	2458.74	0.0143051	4046.92	28.1733
158.638	3738.26	0.0778751	6846.79	1.35074
21.5392	1133.57	0.107967	879.628	145.243
46.1441	3079.64	0.114436	1145.56	19.3966
19.1081	2342.22	80.4596	7887.65	3.86449
1.0645	4096.85	0.129007	761.465	551.831
0.0187829	2088.41	0.499485	519.045	7070.72
1764.37	5478.8	547.787	2328.22	11.7416
0.071896	8434.86	4811.67	228.117	3.52679
6.90561	3523.57	512.667	677.202	70.075
0.0250388	4465.1	0.032787	11775.6	14.7545
0.303849	3906.94	0.448934	2979.18	4.10055
1765.64	4144.4	0.110864	51.5795	173.639
17.2392	2890.33	1.85754	7829.16	2777.04
0.00867836	2369.37	27.5805	8984.38	1175.55
1159.19	4452.42	1366.09	4971.46	4111.26
0.0214564	355.403	0.0285663	3237.41	6906.18
18.086	1107.61	0.0643339	1570.66	4546.91
3756.02	1188.89	0.00414231	663.95	40.624
81.704	1154.93	0.0521535	7567.02	1.73411
0.158526	3577.28	0.0289822	919.129	5.29859
0.921511	938.181	0.181756	3614.52	6.19617
6.98809	5878.83	0.00728916	506.638	463.477
50.7983	5160.22	0.388186	7358.9	8.04359
1431.78	2270.6	0.285508	86.5923	3035.51
1558.5	4321.21	0.330297	4680.03	0.611603
3343.94	2085.34	842.158	7861.3	1.97984
0.24689	1860.5	1680.31	1971.72	3132.73
0.147359	4107.52	7931.89	3079.72	1862.44
0.0225535	1265.46	2908.87	209.859	1229.46
0.0179184	2403.09	621.045	844.928	2.47583
0.0932639	2679.76	791.148	407.04	19.0873
0.00762474	1406.38	3447.39	661.635	3143.46
57.8816	4494.36	1159.61	206.329	23.3897
2869.48	8155.43	2948.37	7168.51	7.6638
20.6072	5436.25	340.914	4183.59	18.7834
44.2552	776.851	3178.93	896.687	13.3377
0.479718	1643.43	789.79	6874.17	870.633
20.1328	540.914	1708.95	9310.37	1752.58
0.0775172	2074.19	7669.63	710.997	2323.02
0.00596121	1741.56	6661.71	3090.82	287.632
121.198	906.194	3228.92	2076.64	15.5864
3442.05	3584.97	580.624	265.774	1125.68
1.04569	3294.71	10081.3	5764.45	14.6082
0.00514753	732.058	1060.06	3810.69	92.2107
12.5109	9049.95	1708.15	5.72795	500.75
0.0836425	2069.36	2077.4	2514.81	6712.37
0.324209	3629.57	2400.5	3875.58	27.4505
24.8852	5441.05	1212.25	7579.81	5.22186
0.297316	2578.52	3171.8	2531.28	13638.6
0.184422	1979.75	7003.72	415.97	70.4788
0.00789311	669.389	1252.99	504.75	647.894
7.45254	9982.75	1178.4	2273.41	109.116
1.0684	2286.93	2815.32	3299.63	516.784
0.0321994	2624.97	3982.41	227.856	6566.42
0.0455511	1696.1	982.627	334.699	3397.86
0.0644017	9308.43	2340.54	13265.8	1.6965
2.40887	256.052	850.327	9303.3	1.56644
0.0725443	8438.72	252.831	411.504	163.672
0.0131733	729.855	15795.3	15016.3	0.551424
12793.3	3414.6	2740.29	1070.68	643.443
0.403528	402.496	918.06	1705.94	8.39054
2435.64	2456.12	9543.49	473.919	1787.28
1362.94	570.224	1972.72	1012.48	837.474
2166.88	1018.54	6655.3	4490.78	40.9842
0.0185106	522.955	4675.71	1136.2	1439.66
19.4569	1634.95	2984.44	606.567	2.41922
0.018085	1917.95	1341.47	956.693	5.83674
28.3878	1056.08	1254.22	792.101	7.8154
0.0412727	3716.13	8395.5	10187.7	58.2896
1785.54	2049.68	1244.26	103.999	10.8406
0.102183	6837.47	424.805	3128.86	39.0162
0.0993319	17098.4	2896	520.295	1.83312
1782.34	5153.22	1316.09	9154.75	32.6535
1852.05	1291.28	13114.2	1566.39	61.9079
1142.62	4697.16	1031.77	669.055	6001.25
236.491	3292.91	3191.85	1175.93	5.80099
3.05254	11351.5	544.512	5620.51	77.3904
0.206062	8037.76	1581.43	4911.83	7.88176
0.144638	8371.44	1400.85	3443.73	2216.28
0.388074	852.12	5676.9	476.92	1185.71
3905.86	3225.96	3274.77	3.09446	18.2528
4.21929	7034.46	2180.61	202.629	4319.78
0.442591	5139.13	567.569	602.474	533.705
17.5162	1628.11	3449.96	45.2081	101.906
0.0447141	3514.46	1890.13	342.089	15.6287
0.947866	5121.14	831.435	2250.38	213.552
1984.85	1584.98	5072.83	2616.84	4902.14
85.9621	3787.38	1319.18	1996.6	102.905
2599.13	322.279	7900.77	3781.32	71.7913
31.4751	2213.95	3989.63	822.746	2345.42
1.76859	3571.64	9553.75	615.361	150.767
6.34337	4055.13	1169.32	3590.88	2.34371
1584.01	1199.29	4301.89	1121.86	851.883
161.472	2993.78	2933.73	1220.34	1090.93
0.0259836	6318	7398.77	3688.01	37.1449
14.2372	1641.53	591.936	4546.04	42.0855
0.0540848	4644.34	726.717	854.949	4.13445
1.69827	3575.4	235.411	5285.18	4379.78
0.0209712	2981.87	1515.15	2547.8	8.29703
0.0200067	3136.47	2187.81	559.54	2655.02
0.0109233	2354.62	3102.13	1239.02	46.966
0.212477	2847.26	1690.52	674.619	1043.98
0.00714445	3274.61	4246.84	4112.62	14.737
0.824493	2454.23	398.418	4271.64	19.1704
0.0867902	1238.36	2189.47	3200.91	8500.25
0.0128315	1754.46	1251.23	64.6123	2787.12
0.268793	1446.5	2316.8	674.074	3611.61
4.61313	1297.82	2028.56	4579.16	6.19889
25.8128	11686.2	5133.79	291.493	8.03958
0.0901815	841.085	518.338	6480.99	5879.56
0.0545835	1474.85	4476.88	3849.25	2933.52
118.883	6057.16	2651.71	2081.43	15103.7
0.0516816	442.492	517	2610.71	235.428
0.0151311	1391.91	1140.01	2076.4	96.554
598.183	616.511	12645.2	2013.97	4533.71
3935.88	457.749	726.4	1212.45	14.3396
48.2049	1008.49	751.159	1714.02	325.327
0.00345105	13752.6	983.041	2030.27	344.053
0.00921689	2123.01	6000.72	421.772	15.8288
4165.45	3235.46	1660.17	5848.13	5.61301
0.518304	7991.71	4551.21	408.277	78.6543
1137.91	438.071	2919.34	316.957	421.204
0.0591416	1848.62	6579.88	3728.61	107.534
62.8847	929.571	448.374	696.414	107.986
0.294056	6004.75	2483.11	3209.23	230.487
0.44712	3249.45	2981.39	5448.05	9782.45
0.00780738	920.314	3776.17	877.115	2.22443
0.111411	1589.34	1701.9	7239.36	500.032
0.00464997	1438.89	1277.01	3896.31	6.25368
0.00772854	2460.78	2432.54	340.016	8.70911
0.021724	1559.81	4186.74	2034.59	7.7584
1.79111	2395.56	12846.5	329.084	1830.61
1.81068	1068.17	4379.61	4597.46	20.9215
5.16111	1657.13	4037.8	0.000737891	10.5138
0.02184	805.342	2072.27	362.766	380.52
2.77982	4004.81	1181.64	3683.7	2946.03
3.95856	2346.76	3025.16	2383.38	3472.27
25.7009	387.414	737.177	7141.96	8.31268
0.151141	8954.5	1619.53	1692.07	2.85577
3.98684	2410.57	2179.92	1046.78	3007.12
334.233	4140.62	342.027	2982.16	7854.09
1.38614	2963.12	1091.86	563.446	51.6601
4.57375	3108.69	2049.9	1889.48	384.873
0.0217705	14342.4	10180	2942.77	4.66162
0.00813537	1114.15	2270.55	1520.93	4964.86
0.00465469	4800.53	4072.01	1100.1	424.021
0.611126	1625.79	1191.82	1911.15	1.21292
0.0348277	753.301	1782.49	8417.16	85.1465
0.562129	350.403	725.651	1259.4	3.23353
0.0318124	1483.6	4068.58	14.8405	3375.54
0.450541	1174.14	1685.63	1027.08	430.331
0.0150553	3267.07	629.712	5445.68	9.6037
0.203837	364.111	603.178	8780.97	7.14357
0.937027	2656.87	2398.79	1922.71	19.8007
10.0889	1350.32	2611.12	859.555	107.077
0.144877	5555.12	2385.76	259.065	2617.22
9.00414	2487.36	7002.99	1877.22	3.51733
0.233911	2360.89	564.9	3777.36	193.12
273.949	2219.85	1325.31	7023.7	1325.01
0.141231	2542.19	1334.33	248.138	6.29901
0.0517822	1976.68	1811.28	34.75	9678.23
775.198	4363	3947.73	1179.3	104.033
0.0835967	3422.51	2509.48	521.985	30.794
0.198121	1664.63	889.503	5936.79	1013.02
4.04676	3946.89	429.238	1502.87	15.9791
556.724	1720.09	1574.02	5621.42	3472.65
0.996576	4438.82	3364.01	2630.35	2540.25
15.5976	3805.85	7606.84	105.944	1124.71
8388.04	938.448	1484.09	4821.26	3.37772
0.00328201	1628.89	1098.67	963.908	78.7185
1731.47	6601.54	1154.18	21.7673	12.9959
0.10798	4256.55	1015.18	4722.9	27.3439
0.0427989	2231.55	2729.22	130.933	2076.71
27.4057	2169.33	3438.92	1452.44	0.670489
0.0133184	1831.68	580.119	2598.9	1929.64
2.36709	670.021	1047.31	1461.82	9666.46
1.70393	812.743	298.409	153.159	42.9173
0.0431881	1661.87	3667.59	10.0647	1.18124
2.71565	2094.13	4660.85	7282.31	110.93
0.00463406	5375.74	7911.17	572.752	1686.33
0.206347	3114.89	1895.06	12225.8	264.227
0.0461472	4373.35	1408.33	8431.4	2151.8
0.903667	2668.64	5102.53	1273.06	7736.88
10.3146	3762.61	4323.78	1231.31	6.95618
0.0489985	3894.81	814.103	546.181	449.236
0.0663578	2442.47	495.816	6608.39	5969.19
0.0332374	2690.31	8476.09	60.626	19.2939
0.0156879	834.031	593.607	11123.2	122.596
2.55593	2792.47	7729.43	8655.69	1634.69
0.924664	2840.96	1576.37	5660.24	0.938383
0.501799	5840.63	2829.51	644.408	299.441
0.0503499	6473.98	2591.63	74.5355	5.64035
409.073	1833.92	2460.85	9282.31	91.7331
124.535	757.188	4209.33	1086.62	21.8125
0.869821	4619.69	6179.27	466.914	4.86605
0.0468777	182.797	2606.24	10523.3	8.33821
0.0446558	1533.57	3332.66	66.2552	585.306
0.0463828	6768.44	1986.62	168.052	306.25
4141.81	439.92	9910.7	159.11	439.247
0.465603	3575.81	13325.1	2308.73	37.7404
394.226	4656.01	1182.06	1852.86	254.594
12.3764	1899.24	3973.47	2803.73	11.522
2.89187	493.795	6127.4	831.933	7839.05
74.1334	3098.63	1819.63	5237.07	58.3004
0.97735	646.174	1907.14	3598.93	2846.67
4166.31	1764.59	2421.4	4534.35	3870.94
0.200633	2544.18	1349.41	6361.49	8747.56
0.0468957	4292.09	2868.67	2985.39	5090.53
0.203389	1347.59	696.467	6718.11	91.7969
1.05565	897.592	1478.22	2221.14	4517.18
2.17258	2139.16	434.902	3037.14	5137.08
6996.77	1231.52	1314.53	1202.34	3401.85
0.0188642	3689.77	872.845	2567.22	2460.9
7.73737	1716.14	1524.83	94.496	755.151
107.606	1416.6	2054.26	1557.51	231.333
69.4419	2956.36	1043.1	9065.83	314.102
1.11874	3070.6	1587.74	16.3659	2048.82
28.721	5157.48	2933.87	1186.05	1458.84
2962.49	723.01	4550.63	45.2235	448.086
0.838795	9764.07	1568.66	971.538	12530.3
3591.64	5198.81	7791.06	11465.7	1429.04
1571.35	292.323	397.352	1664.17	3915.47
0.0492204	859.728	906.847	12662.3	59.6724
68.7616	1526.05	976.499	1390.55	116.642
344.396	3058.01	686.05	1925.51	4116.98
0.558465	383.281	5813.73	172.778	1939.41
0.0105646	1360.56	1541.37	2887.95	178.463
114.774	8262.01	3749.31	85.206	1.10174
417.528	7504.66	2883.62	159.806	5.00353
0.0323537	2368.08	1150.3	1631	175.583
317.579	5657.59	5747.34	4693.92	952.549
0.0146816	1192.06	535.357	6050.34	3.85356
0.190251	460	2828.31	4610.31	92.3842
0.0333462	3612.32	369.552	2657.53	2.15314
32.8759	421.642	781.872	3894.56	1154.75
0.0655152	1250.03	2006.63	2766.35	0.531807
51.7987	980.266	2273.49	209.182	5201.71
25.6312	9267.03	396.368	5657.02	1145.14
0.0608465	1843.93	458.359	801.124	1330.4
0.0306583	666.383	3343.85	3099.93	1968.17
7435.82	1335.66	2081.3	2462.45	530.668
0.0655673	3904.88	1145.24	2266.7	5755.97
0.658686	1119.58	4120.87	2811.76	9221.31
6263.19	198.255	2435.59	1720.2	142.942
71.4322	2313.49	1033.51	791.545	27.8026
0.0351407	12245.5	1126.47	4565.5	2596.19
44.2016	2586.35	2199.57	2826.46	23.5806
1384.63	7273.83	3097.8	368.836	8.82661
0.0501087	1785.3	18563.9	659.804	166.929
0.174883	6317.45	4115.82	2441.77	36.8309
0.0683783	3473.23	4520.7	86.6292	8735.36
1569.38	5827.44	9718.75	2864.96	31.1702
0.00654111	1830	6660.25	2656.71	23.2125
3.55063	4345.2	2175.93	1513.75	2372.03
6.24702	482.861	3815.53	7058.67	3384.64
0.715418	2454.98	2677.51	1490.56	1.62758
0.124562	741.671	696.977	3893.15	7391.09
0.00653108	2013.3	1882.44	231.023	4.83742
425.917	2061.69	1179.18	4076.15	60.4664
0.0585407	2492.87	12653.5	9558.21	2.19825
0.101038	2351.1	4449.96	974.178	929.957
1969.71	1050.16	1724.41	3900.4	339.225
1.21085	1155.26	3165.33	7559.66	5101.82
0.209115	1516.16	5674.52	1405.43	438.116
0.0506025	662.58	5085.47	56.4484	16.0132
0.176269	626.409	1120.66	5195.4	168.764
39.8372	1754.41	3028.33	606.39	20.9526
4885.84	674.644	5312.98	5563.83	6114.16
0.33412	6459.41	5191.63	2268.34	15.4848
2.32915	11328.3	7022.74	924.388	5489.6
80.8884	1338.55	5676.23	0.162071	72.0907
0.0822493	1495.15	8526.08	6855.03	5.55535
8.32637	807.701	2315.18	3523.38	741.571
0.0455089	2424.82	6159.85	419.116	2520.07
0.043305	5175.41	805.886	52.343	46.5411
591.991	3282.09	3787.98	4444	11.8117
2.72189	10223.1	1298.51	193.466	34.5139
4714.44	2450.38	297.825	3875.81	4286.7
0.134482	8321.15	1085.3	3444.51	1451.19
3960.13	688.387	859.318	10468.5	125.18
2.88028	1124.43	1731.41	56.8203	1.20241
0.0800639	2037.42	8309.47	3956.39	1371.16
4439.24	3105.44	1936.81	683.879	22.2786
0.0360004	629.047	1959.49	132.373	2.31704
1.72612	1259.8	5900.44	2585.93	1906.35
0.048569	9168.81	12397.6	766.501	6392.09
21.7836	1364.66	509.023	258.397	986.153
2.03516	416.672	332.262	2772.59	24.929
28.7502	1725.13	8106.75	625.072	1163.29
0.234338	1071.1	1470.06	686.138	760.844
0.062315	2111.17	17562.1	10880.6	404.459
1.19916	4064.92	1325.78	9000.25	10760.2
5506.61	2501.22	4539.09	2422.19	7.13919
776.304	1304.3	2281.02	669.915	936.491
4423.87	1556.58	903.154	357.99	85.9234
0.555773	687.889	399.984	894.437	1233.12
0.17086	10985	1741.53	8228.11	1.03755
0.0957073	1439.76	960.85	90.1766	119.902
0.0148544	7868.23	302.102	194.493	16.3862
0.836473	2832.1	4307.9	1819.04	18.1299
0.0814775	5584.66	5118.08	1531.27	17.6869
2350.99	1493.37	7728.88	870.736	1114.19
2.88579	512.339	854.63	641.812	171.465
247.93	8072.51	2215.65	8400.07	1646.1
5348.89	9740.74	3202.18	2759.95	538.538
0.0173067	3242.09	3165.73	1395.59	27.8092
0.0780465	8744.53	9438.87	3542.07	136.934
5109.92	5820.16	3692.87	2758.95	1422.29
2.4115	1990.85	976.151	3248.07	1512.87
47.2577	1452.17	3951.94	687.832	138.7
0.242267	1738.09	582.256	5349.15	4331.02
0.0289266	2616.64	4095.73	1962.41	471.578
0.759563	2005.92	1952.08	3802.36	2471.38
4.19556	2401.05	7306.93	560.971	1606.28
0.130781	1225.29	2012.55	402.168	1965.34
0.124377	2499.37	950.222	12554.8	3206.94
4005.79	3151.44	406.455	3358.92	5.92598
0.0797362	654.259	2251.43	3073.91	2965.3
0.0703434	2371.02	2242.6	1581.64	18.8419
0.336161	4685.42	922.729	466.89	5268.79
2992.02	293.455	5100.14	204.011	1.9753
0.613575	4129.44	3440.65	29.8488	839.824
0.0256917	992.297	466.974	39.248	476.561
3.01005	349.203	1262.52	1293.07	8962.26
174.376	2759.91	768.599	1626.39	377.436
0.00385607	462.951	2725.94	1922.13	4.93383
0.0119509	3060	2424.5	833.8	50.0256
1957.88	2051.41	15136.2	262.966	1178.12
0.0236127	1628.31	5464.53	143.891	3.62396
2.52946	394.064	3450.24	462.813	7.12105
0.130235	1500.15	9500.57	2022.17	138.506
0.275782	7173.03	3329.69	11822.5	2328.14
2.30648	1173.76	1566.77	4141.64	29.2392
0.256489	8870.44	1791.64	1387.23	1773.97
3.02279	2959.8	4409.75	833.054	4708.43
0.0197663	1811.83	1566.32	1915.89	0.889653
20.7731	7041.38	459.118	6944.6	617.371
4410.81	3888.18	1826.8	1430.53	2876.95
0.0378566	1435.83	1920.85	11534.9	1481.89
0.0860692	2729.58	8461.6	3202.74	627.976
0.026709	2310.77	3392.52	17.2801	4122.96
0.226263	265.452	3874.76	60.1621	4679.69
0.133497	6413.92	883.401	2978.75	6256.43
0.156699	5736.26	347.101	2864.54	4.70725
29.3229	7318.42	640.702	3491.23	64.1103
0.00226144	2443.97	524.953	1595.96	2.70204
0.0133389	2041.25	2382.96	4662.84	27.9391
0.0355947	501.697	1162.93	7918.85	6058.13
0.00738563	3568.24	1608.54	538.318	3924.47
0.0346469	3603.93	6201.34	668.089	13874
3969.68	4551.12	601.566	344.259	454.169
0.121952	511.849	2833.16	837.169	15.7355
0.112684	745.53	290.232	2852.95	49.9542
1831.24	760.88	2983.99	125.123	3335.41
0.893736	1505.36	9015.13	1953.83	718.395
0.198071	3967.15	2584.48	2376.38	2295.76
6818.75	9913.03	6867.87	32.9559	2.80147
0.0342234	4271.48	1054.59	2243.89	272.481
2856.66	5058.31	4084.58	38.6276	443.439
443.84	1258.98	3261.93	167.37	18.9418
0.00386072	1849.56	1350.89	2001.73	56.8254
0.0225239	346.628	1760.63	2062.28	4777.42
0.0300919	4146.96	10903.8	119.726	6398.39
1864.51	4102.28	3391.58	1768.51	134.152
34.2695	894.645	4132.59	1004.87	508.2
2.10282	923.085	10870.1	75.5828	7.59462
0.170239	932.852	976.46	2537.22	2899.71
0.0144091	153.324	4585.09	6369.09	4607.36
0.00695636	1333.5	894.393	2429.85	4253.08
4.57323	1945.88	1058.21	2736.16	191.782
10.4279	1216.32	6264.82	3402.62	6.58508
0.139671	10447.8	5953.43	3135.42	75.2476
37.4567	3297.6	457.483	2100.81	7.26157
1642.64	2681.45	2280.21	1838.15	3.51051
1603.93	3420.87	1982.73	1157.72	195.3
28.5135	818.574	9392.48	2200.68	14.8411
0.579841	2198.8	2814.67	4216.37	13.141
0.101003	6854.64	1616.8	126.575	47.0161
0.0351062	1533.42	264.3	3744.45	1211.49
11888.5	1149.23	561.995	464.084	66.73
0.223662	5764.9	7390.38	1296.35	6.25119
0.0812053	2743.76	5114.37	6558.58	23.7754
0.00380179	2062.51	1890.67	155.851	1472.07
9666.1	2489.79	564.858	2490.37	215.784
0.199235	2675.9	664.964	7472.3	3.13008
0.55957	1501.16	896.098	2799	3751.11
0.0887688	5856.1	5142.95	46.0102	1.05013
2141.92	1313.73	1331.05	458.646	1668.38
0.414995	2369.43	2615.5	1024.27	18.9372
3198.13	5912.09	1988.11	1288.12	45.0037
0.0220422	1359.72	1128.57	1190.81	652.21
82.9041	4601.22	2224.13	2741.21	31.3124
0.0103954	1154.98	2509.11	2717.77	47.4834
0.103556	2241.53	4308.06	7417.74	582.372
0.0726321	5108.61	452.624	126.55	6233.42
32.006	1707.22	1405.54	343.331	1043.51
0.154694	754.539	1771.72	25.4048	2.86293
93.052	1112.3	1381.95	6886.77	1098.49
318.567	6239.57	1446.26	816.034	4047.98
12432.2	19224.6	7927.4	7131.36	27.0205
0.128729	2301.56	1643.15	998.865	49.7399
571.815	874.68	2497.02	460.864	8143.7
0.0471625	1328.82	778.932	1642.81	7.94037
1.07323	2643.9	602.609	369.513	313.007
0.159109	6176.01	1432.41	1023.83	33.8675
0.00471426	1391.91	1049.86	8.93453	8391.19
13276.6	1591.2	457.221	733.574	4032.02
1163.03	1507.56	295.885	29.3214	10.6981
0.0295332	11248.2	475.951	364.787	3867.11
881.972	2834.07	6508.36	2989	84.0612
0.138548	5639.35	2290.73	166.165	351.191
0.217616	2198.26	1315	2079.7	454.946
0.00385607	1872.64	1334.46	45.5283	70.849
0.0450354	688.701	1626.59	1603.35	1536.2
1.65267	604.137	4904.8	2102.41	1297.23
0.180267	2199.3	1846.09	961.099	2288.8
9.79969	2796.78	3456.76	79.1084	5858.73
3407.17	4547.51	6639.15	2924.22	72.6812
845.894	2459.19	2076.53	63.2571	43.7881
2212.15	2017.53	6240.1	1300.6	873.825
0.125866	4616.89	1210.6	4875.68	98.0395
5913.76	1525.62	570.799	3673.19	1831.72
1335.7	3466.67	524.765	1650.84	35.1687
1.43543	1948.91	1064.13	6953	2163.89
2.46656	7264.26	2247.41	1641.13	11.9794
0.0403271	706.468	928.847	670.14	512.203
2073.11	2332.22	8357.62	29.8302	9.9151
41.5101	2603.31	5844.22	2161.42	4.08224
0.0241394	5018.37	4419.81	5506.48	2381.23
0.0153726	16993.7	3152.47	2127.73	5.81839
56.0738	3643.33	2450.89	962.827	1136.49
104.374	1999.77	7627.44	2154.66	13.6776
0.500024	2425.05	1852.32	3757.93	20.6034
0.0176481	5660.07	1224.41	3593.55	4337.56
5848.5	557.187	768.528	1713.22	51.8532
0.0539565	3491.9	2881.98	857.095	115.466
56.2411	2433.48	12980.8	133.591	5.47617
145.225	2713.18	2838.22	1812.33	4382.14
13987.4	1603.01	2074.01	6748.63	4769.81
0.0595781	1076.19	10633	7290.8	1.74866
0.0203859	4415.59	3856.16	135.87	382.126
0.753314	2585.73	2538.61	2952.06	6601.41
7.96275	1301.09	589.647	925.636	0.67857
0.0301814	2347.85	4366.77	546.494	495.752
0.0501042	10651.4	6622.7	1320.21	5337.14
700.143	5265.78	1184.64	3837.23	371.958
2807.55	1259.97	2629.5	8151.86	5.18158
0.0187788	1726.47	2564.37	3394.92	1785.68
16.6728	3204.25	3423.91	1099.7	8.30053
4.74204	1449.76	6429.01	1908.09	2.82719
0.0086285	5362.22	744.658	174.924	34.6
1.73556	572.624	366.061	3199.85	112.806
1883.54	2082.17	719.215	3596.68	1263.14
0.0133293	867.562	4336.5	1307.06	9.41141
0.00459486	1804.3	4877.38	2070.59	274.499
12.3977	604.43	1820.8	10914.6	8.15236
0.0412174	2846.88	1622.54	1.66556	660.986
0.031517	1388.5	7492.3	1168.74	2767.33
880.54	1250.05	655.106	310.757	2.82942
0.283748	2616.67	675.046	502.215	6.37383
2433.03	4801.28	6344.56	1300.88	649.674
8570.24	2007.37	3617.6	1153.26	7.10679
0.122561	4515.57	3865.61	5374.72	97.5133
0.0153587	2701.6	585.336	19.772	2925.99
0.00296803	1932.53	6389.04	2428.39	895.544
67.464	1090.45	10679.5	574.23	35.5396
1.51938	6879.17	479.492	852.003	2.09317
1.60739	3010.13	2629.72	6915.8	2112.09
0.00831708	5740.74	2245.62	47.9527	3326.66
1861.13	3836.92	419.123	145.77	19.908
0.104687	1310.31	6067.41	5424.12	368
1.70502	4283.82	1818.68	385.035	32.0396
0.313524	1664.65	4462.3	51.171	40.929
0.0151266	439.698	2831.41	4901.44	2.70982
0.0957328	1654.1	1566.3	1989.65	2647.9
156.394	1642.8	3655.03	153.934	151.6
0.0826655	3015.07	1960.56	1543.64	4.37832
0.504916	1613.12	4853.96	273.244	0.883108
0.295906	6646.61	3460.13	521.866	11446
0.0117868	1436.14	1010.39	1209.51	3331.33
0.0495035	806.944	699.314	9996.84	808.471
0.131155	646.471	3450.17	923.896	228.438
0.83563	664.523	2677.86	6786.12	4039.31
0.00999345	11212	536.321	1244.96	35.5806
0.0404784	369.864	5851.86	3.46245	2.38841
0.0202136	857.969	2103.3	4761.12	7.01213
78.0352	3044.18	1764.48	925.316	1.8668
0.474727	3041.98	2962.41	18.5441	17.1605
1.5634	4582.88	4221.45	3762.4	10.5691
1.20839	680.56	2776.37	2054.28	264.263
3806.09	855.744	2184.41	2296.38	5.40215
0.0223922	3021.17	780.069	561.254	3.54365
7081.43	921.423	1743.98	4570.17	7.85281
1.19706	5524.52	1493.88	69.468	1111.92
1.85493	841.142	1616.73	568.37	106.079
10.8916	977.774	123.847	2888.33	285.042
21.5946	2703.53	324.298	2757.1	33.4649
4805.16	1152.68	2324.11	2202.54	1984.88
0.0231148	5558.84	1436.04	3006.39	61.1904
0.00963765	2067.74	3170.08	4265.23	34.1143
0.907095	1797.79	6170.36	1956.8	558.838
0.00359697	9170.16	456.859	915.112	1466.66
2.69117	845.905	823.846	715.085	124.29
2248.06	1407.63	2680.49	339.395	1631.18
0.348697	6500.11	2210.82	161.083	1257.4
0.0599681	2488.56	2607.7	4549.37	4.1964
1.46188	6024.16	1168.28	1629.04	486.779
0.883534	452.55	482.954	2079.29	38.4941
0.00902533	4453.11	756.502	1141.01	527.576
3150.88	17770.9	787.747	2284.6	144.207
162.885	4441.96	5776.39	2152.71	6247.03
0.148578	2926.1	5555.68	549.407	1325.17
71.9589	704.568	2623.49	571.061	176.103
0.440386	1486.62	1173.83	8469.64	69.6593
79.7858	1266.05	5538.14	3980.19	12904.1
0.0330671	273.177	960.747	512.598	129.696
0.0961594	4887.41	907.578	3495.34	6.98712
2.0321	1734.58	2047.06	719.975	2198.52
0.561153	1776.15	1469.5	1210.81	56.3521
0.0421533	2211.34	2165.39	6695.36	79.4707
596.692	8963.6	983.905	439.668	2546.76
0.469481	4917.85	2983.25	2925.12	6.42051
0.846995	3142.09	1760.03	3315.5	79.4527
7.23224		3574.3	19.2306	1508.74
0.110003		3646.98	1146.03

## Sheet: Release height sensitivity
Nereocystis, release height 0.05 m	Nereocystis, release height 0.1 m	Nereocystis, release height 0.2 m	Nereocystis, release height 0.3 m	Nereocystis, release height 0.4 m	Nereocystis, release height 0.5 m	Nereocystis, release height 0.6 m	Nereocystis, release height 0.7 m	Nereocystis, release height 0.8 m	Nereocystis, release height 0.9 m	Nereocystis, release height 1 m	Nereocystis, release height 2 m	Nereocystis, release height 3 m	Nereocystis, release height 4 m	Nereocystis, release height 5 m	Nereocystis, release height 6 m	Nereocystis, release height 7 m	Nereocystis, release height 8 m	Nereocystis, release height 9 m	Nereocystis, release height 10 m
8.50577	5.17422	3695.42	1031.89	2187.43	41.4349	2019.71	413.95	4386.84	2026.05	155.59	111.338	268.088	338.71	2592.44	4852.88	965.906	3854.78	1436.46	2832.32
7.63276	67.8439	2552.37	714.267	4061.53	119.983	265.48	859.953	136.5	5072.92	699.468	4247.58	128.08	390.27	685.552	4336.99	3149.38	188.875	3864.15	11088.6
1.78	12.5678	875.845	11.0179	4.34263	111.742	1150.86	9717.99	2103.07	756.632	2873.18	95.5268	2895.68	1285.14	1456.83	351.989	1489.96	1236.74	3716.47	816.91
0.0339291	0.179601	8.65973	508.816	34.0256	116.139	1407.99	2443.7	1827.79	13.0337	21.3923	9939.88	6790.57	3398.4	180.091	2729.19	242.722	11075.5	692.85	275.316
2550.56	13.6338	2694.4	29.6706	9350.51	8.28974	1577.26	4882.18	2759.94	3229.68	1417.32	1086.43	2852.95	73.269	712.722	4285.25	601.924	5048.96	6282.92	1084.77
0.675985	0.274458	0.192445	22.9867	6.39931	3484.1	4198.52	3448.48	14.1059	3752.35	78.0558	275.806	322.288	4039.8	988.864	7844.79	2241.34	2479.98	2792.61	1540.25
0.625156	0.658949	2953.14	7761.85	9.05569	2790.36	7989.44	6164.45	20.3596	193.935	2130.55	179.252	6922.6	16782.1	4686.23	1445.73	6935.58	5208.8	567.671	1337.32
0.0983024	0.0301223	1.89371	2389.58	8.05437	3165.19	9.87753	1094.22	7.48772	1366.86	197.781	120.591	29.3351	4664.34	1634.43	2361.97	555.626	640.933	4924.78	603.88
24.0115	19.0533	40.7161	21.4407	203.391	524.025	3136.4	285.461	1735.63	3140.56	2385.63	18.7633	1315.58	7331.15	550.382	965.493	1964.01	684.117	4309.15	7872.8
10.5589	2.37445	5078.49	3116.93	6.15376	29.3702	42.5303	243.594	499.327	16.3326	31.3704	240.245	2119.29	928.956	919.445	4549.57	1501.62	6271.01	1583.55	199.39
566.537	0.0370635	7420.63	1.81124	1708.61	3281.75	37.8176	5393.14	18.3778	137.506	243.913	831.383	202.649	1138.65	3428.97	1393.67	1734.32	7498.09	5004.76	1908.21
146.865	4610.07	13.3037	3998.5	12.1178	5290.59	2582.18	459.3	184.522	8748.42	63.7972	2554.89	2396.39	1638.39	2029	822.588	5160.01	3777.33	3164.54	1915
0.0251931	5128.09	475.352	15279.2	36.6739	49.7154	5714.37	88.5397	1107.72	24.8393	7690.47	529.882	30.7935	1347.77	1440.26	4467.88	2714.92	905.026	352.227	2974.86
0.467835	0.225404	31.875	1.09048	38.07	8.4862	2128.84	1117.77	11.0715	725.962	132.863	3684	649.861	390.243	4156.06	2967.85	3838.61	2361.31	11871.9	13357.5
0.0437537	192.859	69.5331	395.16	83.4426	52.9329	39.6349	17.4234	403.513	429.182	5.69096	5561.98	1344.87	1621.38	5167.72	2684.98	9908.24	4401.37	2001.14	1600.82
1542.47	0.186532	3019.49	15.1064	52.9899	5928.88	5035.71	659.572	41.9868	1203.67	273.734	3771.09	3695.29	2941.7	150.308	6260.13	1067.88	2617.54	753.712	524.894
9.69538	5368.84	1.18511	5249.53	3162.28	14.7858	2282.1	2445.45	63.8268	1251.27	3070.89	10122.8	1182.75	142.472	6050.95	436.842	7301.34	681.64	1695.64	6529
0.145124	93.8185	25.6854	3029.87	276.702	458.683	8.76825	65.9513	1018.13	6.35096	7.31032	5383.05	8625.7	4652	5284.13	1054.6	2212.57	1811.54	6844.18	6469.03
95.9942	0.44678	86.0403	1401.13	2267.13	2.74369	2875.47	25.1514	427.506	989.803	534.246	816.898	1549.66	432.832	196.996	365.288	5568.15	2266.04	3137.72	1900.76
0.258767	1243	9.56477	5043.97	150.478	1.64073	559.85	2086.73	13.7647	4303.25	2072.78	1899.19	56.3912	120.889	1766.09	5146.54	5857.26	1298.52	234.214	1022.77
0.715446	0.042468	0.718786	14.5649	6.42454	181.02	2.83377	10.4993	423.184	918.431	2276.43	2638.98	281.268	2519.85	4034.71	2229.08	1191.35	3570.24	1579.68	594.646
0.348507	1.47996	4455.87	4947.82	2.62987	835.404	86.7733	1799.12	843.385	7388.81	219.85	141.9	75.0322	55.2585	4698.49	2771.56	788.642	660.529	8099.84	1525.28
497.501	0.962585	1467.58	2066.94	2145.35	12.3387	54.6341	5937.68	5.6231	99.5697	2642.99	318.331	3191.33	2422.56	684.965	588.123	417.093	2074.84	1455.11	564.076
1.88818	0.277454	20.8205	694.649	39.5687	777.706	2787.55	3.16859	1162.75	2484.53	16.8821	11076.9	3675.1	2205.45	682.211	2006.11	1540.17	1179.89	3708.77	3589.23
2.80826	169.308	1319.62	30.8607	1.52287	4892.44	236.533	7254.76	56.2172	3395.9	1067.34	907.833	6068.26	2296.35	3686.13	6641.83	2039.21	400.22	261.109	6422.25
0.0678666	8185.75	758.326	15.134	73.3044	2311.45	1342.45	136.465	4224.35	1772.45	1540.83	16.4408	3984.54	7123.98	1826.54	9279.94	2730.59	521.389	2348.01	4202.09
14.8463	6938.61	10312	13.197	10.9416	74.8396	7.64502	11.2795	1982.39	588.705	25.0669	8181.04	593.416	170.577	151.834	6202.25	5560.44	1937.16	736.531	864.067
0.276343	1973.1	1826.53	3328.03	48.3214	73.7939	1460.81	11.7675	580.487	135.848	4.03701	727.35	63.2415	1664.46	6747.67	3205.69	3892.91	1323.41	1481.47	1046.97
0.023259	0.260919	0.536647	356.392	54.6935	1944.47	643.093	6.51489	13.1938	112.608	2856.04	3126.87	2796.53	4021.98	10267.5	803.989	552.342	6323.75	3633.42	498.089
0.185575	4883.02	51.6471	1139.35	6684.54	1132.45	2166.43	1039.6	15902.7	5100.41	1042.24	2744.65	3778.11	1899.99	8755.83	632.39	4941.24	6144.78	2519.52	774.624
0.0222244	16.6717	56.8199	1301.14	13.9389	4298.99	20.7508	32.6601	5.39946	347.25	336.09	4116.9	1801.46	723.152	4938.15	246.565	644.926	10103.9	6182.85	809.477
93.3925	0.787466	159.274	53.7677	1238.6	186.836	427.382	12.0234	659.738	91.3392	364.829	6528.95	820.93	1047.44	6329.88	942.785	344.157	320.925	7881.87	1310.68
9.2241	310.859	117.636	481.648	4.9861	52.7836	2462.99	2355.41	2150.63	737.096	938.477	55.0398	138.379	211.79	4768.13	4092.62	105.03	1444.34	1205.28	3203.86
7.21413	0.622988	45.5376	1.5414	26.9809	1.85947	72.1877	63.5393	3070.53	61.3011	7.47326	353.231	274.211	875.998	2925.24	4051.03	2797.36	400.966	2909.41	841.576
0.242477	3653.15	76.4566	353.676	1.3615	8.6563	118.217	9.58079	182.693	3989.41	2529.11	967.456	622.844	1376.3	4303.87	1946.48	749.759	493.457	3197.79	1216.46
1671.14	770.263	369.399	21.405	391.524	37.6159	136.36	914.464	46.6574	100.598	75.0927	7902.67	4706.16	1537.51	2496.56	1835.42	4159.01	577.577	5719.67	226.373
0.664202	0.35134	20.414	4.69736	2767.02	16.8318	11.431	617.391	2028.78	78.0199	73.7031	2006.43	1224.4	6391.18	716.098	6462.02	6001.88	1975.08	2485.24	3536.79
10.0127	6143.9	96.1083	0.498823	8.92305	234.542	9.44613	485.448	8698.81	1889.96	2083.58	329.146	450.406	4459.53	6124.5	4001.91	898.27	2877.79	320.71	8237.38
1.92225	0.270271	1966.22	60.7562	17.1521	7.25349	11.6223	1900.26	3267.38	27.1671	2222.8	127.231	277.945	613.945	1488.64	1321.75	2342.85	1082.02	2124.63	551.266
77.2756	0.111489	2.32051	5159.2	9.98476	395.873	144.837	398.857	527.846	14.2817	7464.2	6839.09	3673.49	112.929	3030.59	799.86	2919.48	577.983	10181.6	861.479
0.0191553	8.14898	61.326	0.265314	1518.86	37.8279	24.0863	2691.45	6.71931	100.769	1099.89	218.12	259.151	367.624	154.826	10438.4	3511.95	6034.81	6616.49	2614.52
0.047516	0.382425	0.277202	3976	8434.98	3.56498	2828.62	423.047	5.58023	6605.37	969.409	1977.57	1291.27	410.258	4617.29	736.706	95.8768	5606.72	2553.96	967.31
6019.92	1059.81	7.00715	1.77109	1359.29	5790.51	4101.94	25.7872	69.783	86.7063	57.1136	6788.95	5669.34	193.854	7298.84	272.515	5555.91	775.736	1610.79	4874.51
2088.85	0.753051	2019.29	4571.14	180.405	939.984	305.323	212.595	5328.35	11924	501.37	299.046	392.297	6954.36	10971.2	861.726	1870.26	204.018	1330.01	719.108
0.0299796	0.385267	7.18931	1.02494	91.6457	17.96	1566.69	14.0662	11178	1903.82	11570.2	231.258	2339.77	3028.22	1261.01	2199.26	826.551	1455.25	1860.16	1546.38
0.0195388	16.9376	2855.81	4734.98	277.632	48.1683	7090.62	548.219	4132.9	5383.33	4847.28	27.1024	57.923	7195.87	1056.83	6344.26	4428.91	3279.38	8436.38	408.111
0.038951	376.504	4078.94	125.281	120.14	36.0027	3824.11	150.586	8.75053	1622.2	3528.16	2981.92	378.244	8509.21	5672.69	849.097	9252.72	3976.43	5267.57	1287.15
0.00819793	12.7143	0.489868	1139.25	20.8264	5652.81	2.68658	2232.14	43.9998	7308.1	112.646	712.118	1291.64	862.799	1453.39	1532.88	1724.34	587.332	1734.42	1976.13
2309.25	2997.93	0.176932	98.3473	208.313	10276.4	88.995	202.781	153.237	1453.88	27.501	438.187	2353.34	3839.92	577.42	4635.75	502.692	2780.15	6180.68	3887.95
1.74948	0.149033	0.279023	16.9233	9.06259	11.6019	69.1921	34.779	857.631	6060.59	394.48	2963.16	11086.5	2220.23	1206.28	4619.21	415.331	1103.21	4791.7	1005.54
3.68961	721.25	0.839175	546.676	3467.66	948.478	2974.82	768.066	19.9626	63.4686	10.7709	13.5292	2072.26	3494.47	222.622	5918.11	174.611	3091.16	607.357	803.388
4.40005	131.882	3212.02	0.458125	4973.9	680.716	1401.93	277.77	121.185	194.916	5975.2	5042.93	134.749	100.594	2588.27	3764.38	4094.61	1089.71	1945.68	674.578
4211.97	1.18716	3.19646	1893.11	2286.01	69.771	30.6191	5776.26	2659.55	466.002	97.527	55.1356	6403.61	813.288	141.875	14986.8	791.93	876.898	1298.01	1572.89
8.02902	0.203988	4.38194	0.776454	2.81348	1400.3	10036	209.646	17.7394	24.2501	37.7814	392.18	2423.89	6808.19	687.072	3837.88	8088.54	2528.55	1235.3	1789.22
338.172	5.35356	12447.9	3.11995	1739.03	319.416	1279.66	4269.44	40.7324	4084.9	20.3162	41.1835	454.561	1246.51	5298.3	8471.95	357.012	1647.15	3645.9	2801.13
138.688	3706.26	9031.71	378.78	10.2032	4.77637	10.278	5700.12	3197.39	33.2679	333.751	173.394	2717.45	8915.93	8757.05	294.96	4884.59	5397.29	7669.75	7118.47
0.0594704	4060.84	109.624	2.01955	427.427	5176.64	2819.08	24.7325	289.476	1570.98	324.042	1991.64	389.069	3899.78	474.314	249.869	2225.77	8035.47	618.815	1073.79
5.08484	36.1453	37.0756	15.6405	1171.18	6639.88	5.57338	171.227	962.952	2870.85	1218.92	758.576	289.389	1411.24	2405.83	426.939	1583.64	1006.66	693.231	6912.36
0.101209	2396.63	3232.73	2099.52	30.9501	891.728	7.0566	5018.35	799.439	66.9009	1784.45	1678.42	234.648	1608.05	904.5	6503.61	429.191	5357.24	5449.05	8047.55
3.0263	0.154478	0.826848	20.0784	714.557	4060.11	699.93	235.489	833.833	5364.31	216.864	47.9895	1670.73	1442.12	3264.99	6583.73	3803.78	589.253	2317.35	5248.63
1.409	7318.81	0.684954	3094.3	0.878359	119.191	5363.23	2453.06	6145.87	1480.7	8157.59	236.266	341.571	80.5921	3557.05	2123.49	1001.98	4692.06	13818.5	9019.35
2716.63	1.13794	869.409	1.40529	3.26396	987.43	1323.1	23.81	2890.1	2047.45	42.0238	1826.72	1074.74	1637.25	953.939	1598.2	1545.93	3117.72	480.687	3187.66
0.133095	0.611669	621.185	648.961	1.58576	7.68916	4407.11	6.15577	45.5683	3271.24	3463.73	33.57	3292.04	107.189	211.257	1752.08	3437.83	5287.05	1785.11	668.918
0.00346348	0.0375186	8.28414	4194.07	25.5676	874.623	1.74094	111.556	89.6881	36.038	901.6	1187.69	1725.67	3930.84	681.907	345.585	2990.23	6679.49	4739.85	5084.18
0.014774	5478.97	2176.24	22.7697	3693.14	5469.12	21.7152	2.25444	530.34	216.809	45.7322	3824.29	195.86	1306.21	1458.7	2738.2	11425.9	5638.26	1855.69	3827.98
0.12021	0.0909623	0.421444	13.5978	57.466	7103.4	1850.71	5163.83	3401.19	37.9965	232.975	44.8745	2030.5	5461.72	6248.69	5616.97	1157.66	3670.8	1531.04	627.569
1.81445	3.63264	9.58667	7729.5	3574.57	48.8988	7928.47	537.535	2580.53	7080.49	301.246	6804.12	4699.77	108.663	1009.89	1263.69	932.859	1310.65	775.238	2183.33
0.0507407	0.970414	129.813	1738.89	5831.45	1954.82	9.41981	16674	2223.9	1332.86	27.6262	2491.36	64.0182	2075.04	17992	2708.63	1164.56	6063.18	614.728	10561.1
2125.53	0.229501	133.118	39.1825	377.252	1312.28	24.6546	672.465	39.503	2298.13	52.2596	2612.64	468.683	428.29	5763.12	1170.8	8459.02	1429.52	1130.75	2793.41
0.524239	0.138911	36.3987	2.24268	1.72007	27.5985	4124.81	102.337	6.84367	1285.16	201.727	12.7791	1553.68	699.961	6861.53	1316.52	5012.84	454.089	2406.33	222.105
3.79205	2176.21	10.1804	4662.49	5096.13	5102.28	10.0077	31.8513	876.766	882.886	3800.35	1033.99	5275.68	2411.31	2133.3	244.961	5571.62	1020.77	1196.77	952.38
0.0288371	4129.89	11.0657	3833.07	11.9096	81.1609	38.6424	2578.33	15633.7	35.5341	1177.98	257.953	49.6782	1851.16	567.057	239.79	2298.57	928.366	723.077	1772.85
0.0295779	0.0691777	16.2754	6126.2	18.1097	1196.89	1954.06	311.349	5390.6	6277.1	498.919	485.27	4296.41	319.651	1669.89	2711.6	2835.15	6975.05	7292.33	731.46
1407.61	1.18104	9.14012	6.00619	80.0193	2406.29	631.603	15.1697	6.31575	6687.61	4938.04	1440.9	154.519	1835.92	4553.33	196.239	1335.13	3327.58	5597.65	7481.33
0.00834314	3718.6	150.508	6.17564	14.6056	6320.29	68.9279	20.8159	25.7007	203.707	386.981	100.793	4775.53	281.752	11736.5	1287.37	560.261	1987.6	493.589	933.567
0.0312243	0.280412	531.986	35.408	4328.19	1367.71	264.156	102.675	2549.95	340.351	5681.61	1561.11	2082.41	15522	985.735	1090	2764.43	3384.98	2044.12	12864.4
0.0252238	5038.36	9.43409	2.91237	4157.65	156.089	130.699	14.6637	3856.32	4367.2	41.5062	103.074	562.729	4641.02	2928.65	495.422	8909.27	391.346	375.853	982.948
30.466	0.0305732	2389.92	2.8746	1724.98	11.858	6703.53	1545.68	4.53225	126.565	2332.17	4528.25	1228.08	2341.66	2756.27	2329.56	1298.93	8643.21	6881.52	6450.3
4.00283	206.29	4.48663	8.13995	1148.68	360.306	344.663	30.7583	147.353	12.5183	1072.35	3373.47	1765.48	339.571	224.747	628.316	1331.48	1829.56	289.858	1701.05
2167.28	1.66056	3997.39	1822.77	1228.16	18.4208	114.128	3.99334	9561.77	16.5809	149.334	372.639	2511.09	1959.49	2928.57	142.554	7532.41	905.736	1636.58	1670.23
0.0194954	0.411157	791.465	6228.08	1.21136	1524.13	3213.19	1302.43	70.8671	527.892	2763.38	984.558	2814.2	3830.61	7743.07	1478.1	275.518	919.891	1853.24	1763.89
0.0662188	18.5334	1599.4	0.547025	9.19037	2196.74	4442.19	5.86103	6.63449	234.823	9478.5	274.947	6551.44	255.373	5734.24	1839.72	617.672	4264.08	3090.76	695.038
1260.72	9.94866	1.19894	1.32169	94.7834	18.0499	4894.53	838.027	41.1436	987.205	94.1968	1827.63	3628.23	8382.83	5674.08	243.558	1209.03	5351.42	2648.81	1634.55
2.42613	6030.99	1.0471	639.318	1.37238	6790.51	5022.38	21.8809	2717.34	1741.68	229.49	107.4	2707.17	1375.14	699.532	801.867	5140	2130.72	311.227	2031.74
1431.78	0.139608	9.75431	7.95547	1.89247	161.634	2123.89	386.327	189.579	12.5905	53.5076	4966.62	11418.8	142.756	9140.15	242.905	8705.46	2087.42	2007.83	3143.35
0.109452	0.991963	16.5133	241.687	2.21166	718.007	126.438	757.156	3016.89	216.97	1887.47	1876.8	17011.5	1401.86	10253.8	207.13	1279.84	7494.88	758.927	2859.64
7025.93	0.450622	782.63	28.5487	17.8136	15.2836	5329.42	1060.75	6650.58	2458.24	1209.53	4829.68	3767.4	1282.89	5425.03	210.861	3021.15	1199.47	564.638	3556.89
14.6129	0.294739	0.496829	4.51351	1.46314	3681.08	648.713	126.909	895.142	21.0342	283.199	541.444	183.62	3462.01	186.914	4839.44	2894.93	1047.08	306.758	1906.55
0.200622	974.059	1.15048	1077.34	2437.05	22.172	383.047	21.651	308.677	78.59	7.72721	989.421	525.2	1547.38	1186.76	669.2	1764.22	962.386	1455.16	712.462
0.0572563	3777.78	190.282	858.042	64.7255	29.2229	525.294	18288.8	629.426	597.796	4193.61	2793.42	1460.39	8764.14	2236.77	616.736	1561.67	5256.35	2227.21	330.408
0.0200155	6.87429	0.874946	3110.51	29.0487	1245.48	987.462	176.101	62.6969	128.041	6836.82	711.693	72.9809	879.397	1791.88	1408.51	1653.92	4283.52	1018.02	1070.14
354.515	26.5002	10.2701	2981.19	763.237	265.376	2712.1	2012.9	84.8138	2595.43	2544.87	685.659	1399.34	2926.87	1612.17	408.037	1255.69	2115.28	2084.41	1280.69
6602.06	1774.88	386.866	46.6764	7.79096	69.5998	2438.6	211.564	4588.02	271.671	48.0523	144.051	7047.96	9269.29	1427.67	921.846	3315.51	2738.38	254.455	794.887
5793.57	3507.9	6.24873	14.4597	66.631	4.68466	9.74105	5702.42	1291.67	457.313	166.052	1437.31	5675.98	857.034	879.89	355.928	3193.64	3090.4	2500.36	528.797
0.0152894	4.83315	46.7585	1301.65	2.75623	6.78307	2665.9	5.09329	1556.46	205.231	4532.3	6154.92	757.796	2051.98	2059.69	1749.34	2258.89	997.98	2489.18	4288
73.9129	207.63	0.62815	1.09981	132.069	201.055	719.136	111.874	381.232	123.064	585.142	2348.31	559.477	198.327	3194.72	2112.36	520.571	708.17	6718.45	2629.04
131.774	0.132275	0.591369	396.643	812.276	3939.43	1013.67	64.8233	5835.44	1449.4	685.268	47.2723	4082.25	3223.57	12714.4	960.848	1007.08	3912.07	4010.69	6647.57
1561.98	3539.03	1679.55	17.2354	39.343	3226.67	5430.76	49.6023	313.508	862.99	3751.99	190.143	1867.78	5563.54	3555.8	2637.58	290.701	2503.97	4481.69	234.916
0.0282009	13.5983	200.447	95.6816	24.3183	104.577	79.0306	634.682	3298.13	5488.59	5.99016	4562.06	8262.86	879.884	1652.54	8947.78	4629.01	1689.09	1653.65	1154.28
0.105941	0.0651578	8057.13	90.5107	4066.35	1298.66	378.557	2040.89	941.933	467.922	3902.87	1387.08	1119.24	341.435	5133.24	4898.73	379.021	1461.54	1298.72	1057.19
2.8261	2.51267	5.03507	11.7186	20.8985	557.621	492.089	386.956	5.33901	214.839	33.802	753.378	129.719	1953.7	981.077	5039.06	5748.45	2944.44	10774.3	2095.91
0.559817	4869.15	2127.45	41.0801	19.5299	2.25104	853.625	3.14484	6514.9	105.389	750.588	58.4535	5243.12	3886.95	173.615	8220.5	2362.79	3799.33	242.91	17246.5
62.1611	0.229831	285.873	20.1614	6055.01	3.04469	336.005	3.92352	52.9712	77.7238	1335.23	1914.19	7034.49	4466.76	805.241	1240.97	4079.13	1348	637.216	1518.73
0.862775	1334.93	101.328	95.9714	115.841	20.2129	1.94537	118.726	145.893	4282.05	323.324	1865.34	128.032	7689.84	4358.16	408.571	4738.25	1538.07	1109.98	5416.5
3986.4	0.0960872	954.984	7188	3.61195	15.7789	823.625	2798.89	316.382	251.677	80.1562	5746.31	1471.92	3833.98	162.207	809.283	500.692	2901.16	2178.37	770.609
0.0218293	89.3612	588.369	3.85895	7588.9	7642.64	20.0263	2994.56	5.7652	14.6197	47.4947	406.369	6226.96	1412.49	1982.06	125.48	1831.46	175.443	1314.4	1915.62
0.30246	0.0742895	1.54434	3.81016	506.62	349.109	3.07937	3054.88	938.384	463.601	20.5816	3015.22	109.869	5273.33	1599.89	815.301	7019.74	1329.44	3392.97	2215.17
1.59945	0.0444132	0.616097	4.36905	34.9596	1773.36	62.4811	2022.01	2065.17	964.444	8802.98	43.2209	90.1889	4846.24	5861.71	8052.6	3397.39	2885.01	1123.62	770.658
0.59359	16.2434	1.33407	21.0631	53.9999	10938.3	150.739	6.96297	3487.26	4874.77	13.9705	1194.1	5836.99	2759.04	188.698	5602.2	1185.87	3569.77	3008.43	4901.43
7.15457	5.65309	10559	122.406	1629.04	31.6107	5043.36	5143.01	1392.36	3730.56	56.0416	12994.1	3015.21	1333.25	603.509	189.175	1249.46	2873.64	5663.19	3952.71
1.54749	1.06119	1.07109	1050.99	43.7362	28.6205	45.709	367.703	628.679	1639.16	1700.8	4303.5	66.4385	1126.33	204.966	1612.83	2202.21	673.421	1455.14	3488.89
35.2469	1.70631	28.7009	4.54834	127.898	60.5731	23.1648	6051.61	64.9132	15.2473	4.37104	1071.02	167.839	3441.54	3958.1	3491.34	10340.2	1581.87	9518.68	3552.24
0.269484	2486.07	446.3	716.454	15430	1.59646	270.991	169.197	210.4	124.966	94.5693	79.0112	799.22	6406.28	5316.34	160.821	274.089	1305.39	1624.02	4755.94
1091.58	678.004	744.547	6667.77	2875.51	3.00857	4621.33	244.651	30.1501	619.961	1905.12	313.643	195.115	1331.69	436.875	654.078	350.155	632.386	2554.65	8615.32
0.291203	0.117697	21.9587	7599.53	596.939	29.843	21.2052	2416.1	6340.54	1001.15	2070.59	3414.6	1281.62	11781.6	6199.68	847.261	2053.76	2843.85	150.571	1202.76
2.80186	4.19317	0.989281	3.33375	77.5663	2645.47	10.9938	15.1831	40.0777	2246.55	725.837	74.4933	3569	1298.65	1877.8	9473.57	3017.79	257.554	7869.77	5605.58
5.08693	3033.63	311.226	18.5421	2085.57	1602.2	533.962	6.75789	369.164	1545.05	1575.78	2799.39	5593.14	270.493	1818.33	4750.25	7423.99	328.303	3019.55	2688.5
0.0396532	0.398985	249.479	2068.68	0.933117	15.77	97.4082	29.4587	2797.88	876.339	15.6312	3389.81	1328.57	9228.17	3135.2	1578.31	4504.29	989.649	2260.19	121.593
1.54453	0.125978	5325.26	2271.76	1.30829	12.1095	843.279	276.302	345.974	11.342	26.8787	730.933	83.8349	1220.4	1391.58	962.572	945.708	2733.69	15534.6	2904.17
1026.14	4460.75	6668.53	1826.21	1528.03	4.09413	1381.21	37.9332	1317.67	87.1629	7.35504	470.476	8588.75	765.23	1679.33	1073.16	4599.11	213.772	870.966	857.945
3.14859	0.675175	213.393	23.0625	52.4678	203.321	5688.09	105.489	3850.6	21.9233	14.774	105.373	2463.3	103.491	675.864	3182.1	8595.49	723.248	1698.43	4067.92
0.46886	0.207636	329.924	310.436	4093.65	1573.49	2240.76	2053.95	2733.45	1176.25	21.8278	5116.61	6563.59	49.2666	1633.99	358.825	904.843	4210.46	2168.66	1407.02
74.0946	475.657	2.73638	3.59531	115.051	2452.32	1058.16	20.3748	340.607	343.662	2342.7	128.617	1410.8	2489.74	671.833	1276.87	2668.34	6749.84	3221.29	1360.55
0.0129456	0.0980111	2535.87	3.66259	86.3357	55.0941	162.505	16.8017	166.925	7.54107	38.259	411.418	759.55	122.576	3235.95	984.88	673.829	406.08	1707.91	617.236
0.283577	1951.62	587.816	347.971	4.87535	4.94845	314.259	2615.58	5735.66	155.404	916.085	4552.29	4581.17	327.198	6739.04	343.319	2030.13	4447.98	2084.65	1918.63
0.0350012	0.584609	14032.5	727.943	4688.61	1425.36	544.148	114.773	5955.8	16.0548	54.8077	4693.59	7212.94	36.4084	1437.25	4809.28	2039.33	2888.28	871.959	1788.85
15.1568	0.14893	24.1691	479.231	851.382	2026.96	10.8308	1667.31	5086.24	21.8459	3037.16	1096.43	67.7039	3178.25	4213.5	2579.69	2247.69	811.71	3572.49	1860.77
0.504935	131.492	1.29008	6283.84	3096.95	6.22177	124.598	3398.7	1054.61	3751.38	2057.83	44.8108	236.237	2461.62	396.751	3921.21	14494.6	5205.89	6459.3	1415.19
6.97896	0.436313	7719.78	1.79796	39.9866	3450.83	50.0918	3846.73	4805.34	164.738	1513.41	6085.69	205.463	265.34	6377.4	539.918	766.612	1357.24	407.365	1399.53
0.185791	2735.74	119.337	6.67748	9.43793	48.8942	5.04902	4717.85	11.3674	1338.03	24.6464	499.307	3019.44	1102.58	4443.48	3434.64	622.901	2432.18	1657.33	588.14
3077.28	2000.78	41.8742	373.661	8122.5	1668.93	311.308	6582.45	3299	2070.56	260.094	70.1921	674.829	3537.86	4247.94	3459.63	1264.92	5080.55	593.245	8615.32
0.0286855	1075.55	33.9225	62.7592	3020.04	927.751	14.9384	38.9996	245.372	1945.86	78.8735	1440.42	3886.15	2781.61	6915.65	2575.96	1558.91	5379.75	3740.45	2987.76
0.0765589	0.250118	9326.43	265.654	17.9996	1758.45	297.617	1974.95	62.9434	475.861	836.914	256.941	2168.67	3824.85	2351.19	10420.9	3327.17	3454.79	666.898	8264.17
0.00569951	0.456075	2.33801	0.36834	8040.53	4382.63	29.872	98.9549	37.5757	2853.71	3699.46	2370.14	1150.63	144.498	5729.2	1031.81	1060.74	6067.68	8759.26	2388.81
0.131409	0.599316	3.4507	159.175	48.3056	6.96017	34.1404	5837.77	70.9746	559.501	23.8882	77.5293	248.279	1057.83	649.328	1943.86	1517.25	4035.29	1040.74	3133.1
62.1046	15.0862	2.86313	21.3072	726.104	8.12596	3.32497	3003.08	1667.32	652.833	6827.33	1796.51	2352.17	1531.93	4545.38	2539.3	774.778	5347.97	2119.89	643.965
1171.72	4004.17	0.268478	1.35283	438.562	297.901	17.4943	6823.63	1219.87	318.393	865.321	487.68	637.813	1845.74	2285.36	2613.34	368.732	1726.11	3799.77	3124.69
1204.86	764.789	26.7752	2.64579	366.772	3.16522	116.35	807.943	857.844	140.413	1749.67	54.3258	4089.61	3490.64	131.928	1456.69	209.571	693.668	4608.46	3490.73
0.0178567	57.0873	1.5675	352.88	322.806	18.2227	426.695	9.10157	2108.06	1482.19	45.5835	54.5808	741.905	1842.14	1626.63	1391.72	1992.96	782.616	273.85	2201.79
0.0161603	4.96239	18.9163	5044.07	1993.63	6.09531	27.5167	436.748	92.6745	1560.01	119.693	445.085	1365.17	337.829	8694.8	4411.57	6176.69	396.182	3501.35	4249.1
2611.38	1.28135	2.95263	4.37038	5.98701	4.2472	10.7155	4226.65	4809.32	5314.29	79.5324	1389.08	5074.36	6736.02	1506.89	1575.84	3164.36	2094.75	517.782	1023.93
1.22494	0.137831	8376.62	27.3693	80.286	483.686	2703.95	4272.88	2664.91	7.54486	4695.09	319.709	5059.09	1745.8	2540.12	3934.81	4490.38	1598.7	690.041	1561.41
1054.46	4.51344	16.5219	64.1541	36.2815	3.01145	643.536	14.847	4129.82	2685.5	37.8297	687.663	1644.7	9566.68	690.778	6296.46	983.805	294.459	1254.94	4739.14
25.7698	0.85203	0.488815	3775.7	111.605	69.633	4.0157	2309.81	20.8351	104.618	90.5077	68.8504	377.931	135.95	257.765	188.623	1238.52	4004.34	1422.26	5214.84
0.172584	0.972702	993.119	13.0712	257.635	94.4247	1091.53	2426.08	186.413	533.402	12.2525	165.289	126.952	103.843	349.208	945.695	4606.6	2204.1	5794.56	3616.69
1.12887	543.528	6698.68	9.46696	57.5106	28.1139	16.4036	63.5492	61.6819	8238.48	649.322	107.876	1470.67	265.859	896.53	2288.22	418.434	613.705	5597.8	1221.18
0.0990033	242.594	60.1982	35.5166	32.5222	1844.58	27.3074	28.6237	58.4584	30.9863	60.4256	6463.2	1767.63	731.972	2611.37	8214.19	426.339	9723.3	5472.77	16975.7
4081.37	0.468677	0.737477	12.7631	707.031	750.944	506.871	121.058	3161.01	1206.88	531.174	4369.36	1178.53	4633.31	1427.65	1083.32	2720.87	1059.43	2275.47	212.285
0.0285024	3830.48	10.6949	865.491	754.514	1516.57	137.532	1436.87	517.267	3859.06	1663.04	941.622	1500.18	357.451	4170.02	1046.39	1881.25	2150.22	9518.59	5209.41
3.05429	144.533	8.12425	476.777	12362.5	279.066	16.8221	1559.53	164.356	66.5229	474.435	5609.41	1037.41	1074.57	8727.82	4417.03	8334.67	1589.53	1286.6	1858.42
0.542836	676.408	1.30718	487.745	51.3072	21.4947	11.1981	171.262	606.714	1689.66	2678.92	4337.21	7415.73	13717.9	1609.12	3737.24	403.12	5635.15	1666.41	2826.24
950.701	3753.75	21.6913	8623.45	31.8139	234.819	236.493	3140.71	1548.69	158.411	504.195	1224.09	3557.05	5023.01	868.819	1623.82	2307.17	3289.95	4086.76	1321.38
140.73	2394.15	556.02	2599.15	13.8767	91.8479	39.0559	1245.46	6163.38	1059.88	8.25168	3922.27	1000.76	695.725	9420.15	1428.79	2502.46	8798.76	10723.8	3065.09
1.45259	4.00598	2986.12	4345.16	7021.91	8.38698	11960.9	1005.97	661.154	29.9266	3782.29	7165.72	2289.94	720.788	1178.11	12242	1003.41	6012.47	3144.96	1900.86
1411.11	0.151021	342.866	262.921	10003.1	10.1806	1399.41	6140.37	64.991	1400.42	7416.34	177.412	4513.57	866.676	4727.53	592.769	444.898	2911.25	5440.69	1836.18
9566.11	3.46942	3187.75	54.7892	7378.79	18.1728	335.118	46.5747	9.82035	1269.85	71.0124	8233.28	3342.69	5844.02	1009.12	1058.29	3186.37	6461.08	336.424	1438.74
1314.95	0.086263	5416.88	60.9034	7603.41	1.61914	6039.99	2032.79	164.194	106.863	8293.58	3607.97	3987.55	1300.33	1261.96	4046.18	1885.2	429.78	2139.17	17220.6
0.00556694	3702.42	10.5477	17.9669	7127.06	2.54666	32.8952	5454.83	23.5174	498.501	20.9078	2915.93	1070.15	4738.92	1484.42	8053.93	193.742	796.345	7710.39	4927.81
0.325814	0.0399221	2035.96	757.549	4917.01	25.6151	3279.95	1116.5	3045.43	18.5025	154.709	92.1423	830.518	1026.58	1399.56	421.47	1811.83	1794.09	1232.19	4559.34
0.108823	1611.76	0.419188	937.06	2.16125	4778.96	1035.72	4659.38	2660.83	2867.87	1657.75	2632.17	31.2278	361.585	6945.01	354.379	2409.12	546.739	3874.04	4224.85
3.73417	2474.39	1483.46	3.77366	2560.27	1543.94	984.622	88.8295	541.508	164.167	173.78	4388.87	4311.39	3382.04	1483.86	1937.37	2216.84	5185.37	1894.47	2848.93
0.0419327	0.271425	1460.89	3728.4	36.567	6392.58	4723.13	3985.31	1275.91	15.6587	4742.87	4847.49	475.309	1295.66	328.82	252.777	2385.9	2071.6	2671.42	1176.82
0.0611059	55.7121	5777.29	2948.83	178.851	11532.5	85.8348	877.535	2950.66	30.5975	405.535	92.2414	2337.09	8070.75	690.386	6304.43	1508.14	662.546	4007.87	745.35
162.18	4206.34	151.605	689.373	1197.39	351.235	3.8451	4.10005	2575.58	56.9815	4627.99	600.646	941.757	9906.88	1274.59	2111.35	368.522	537.857	3221.28	369.368
0.0121172	3179.89	1199.73	3835.14	1470.83	1721.74	46.1702	61.8607	101.17	489.666	4799.28	1241.53	42.9338	1448.29	3422.63	3796.66	3416	298.17	570.946	497.546
3.10675	4676.8	117.785	6398.32	211.364	15.101	11.2638	244.212	377.658	697.813	195.679	3290.36	7268.29	5626.25	953.821	1591.57	2433.55	3465.55	504.953	1887.79
0.124314	3.97717	50.3882	3731.04	41.3223	5.57765	5851.49	2.14777	191.507	109.386	3.37347	2564.21	2133.43	5793.2	6071.21	2571.83	7525.25	5902.67	927.124	4881.21
12.0321	0.0707784	3.92782	8512.39	686.724	21.1265	4313.23	3.58205	32.9028	164.498	39.9549	3832.26	2418.82	2555.27	6588.55	334.432	8056.99	3654.29	3913.7	4788.99
78.4406	0.537486	2103.94	2006.09	3.87448	199.265	26.4587	4206.67	2011.79	127.432	1744.34	998.749	380.774	1327.53	4630.8	5052.34	973.275	4193.13	978.894	1598.84
2.55106	14.6967	5113.58	13.3322	3041.9	7.06683	3.28945	4118.54	188.708	5903.43	8.84891	5065.64	3925.33	1910.24	6030.51	6569.2	3228.72	676.944	2599.83	744.001
27.6255	0.0784277	0.939118	1.22142	14.4891	13.68	6.00437	547.957	2166.77	220.51	8536.44	413.243	6111.54	1585.07	2053.02	4670.29	457.886	7403.6	3524.45	7071.22
0.0242578	544.106	306.989	1528.13	6.977	1823.57	13.4734	78.0752	507.051	4530.05	7.00222	102.572	18.6909	5086.57	2941.74	160.223	1059.05	310.863	565.464	3937.74
0.155551	0.287164	20.5599	1003.05	87.4365	9006.54	553.074	37.2494	207.433	3508.66	37.2924	1675.24	12568.6	2347.06	1766.73	3404.37	1229.18	7262.06	3526.88	5835.54
56.135	10.754	8.10026	442.963	863.32	24.4394	3364.25	4.1138	18.4812	2202.85	2821.89	23.8135	1136.29	800.182	781.252	1716.66	3021.04	3307.13	8535.96	5887.37
0.501132	224.794	6952.12	133.846	10.441	64.4621	3439.34	43.8119	382.047	694.626	2052.88	1137.9	191.543	154.484	927.621	1453.11	13519	4737.6	3655.33	3494.46
1701.2	13.7282	31.71	529.936	24.7802	1388.38	21.5466	195.782	1748.47	388.675	736.929	3908.41	7867.76	306.308	1941.55	2766.77	613.672	13263.6	2131.75	5129.03
0.00835054	5709.23	0.228787	4.28255	351.919	142.149	2165.66	2378.12	589.689	74.0714	1947.92	156.001	317.57	463.736	475.059	8316.84	1048.82	1428.42	6245.66	5677.46
13.2105	4851.05	1050.13	97.9997	686.013	18.4104	8.24533	5426.74	10.4484	3745.41	1765.64	1545.06	8053.73	108.424	4541.59	1949.61	172.804	388.362	12183.5	3769.91
0.0260339	5.945	1203.21	2636.09	1333.39	57.5136	377.101	6955.6	2286.81	19.8567	3054.48	1103.8	141.008	161.583	3307.36	1363.73	876.136	4401.05	2927.72	6021.11
0.0378174	219.537	7.73344	5685.46	8552.1	295.515	4689.37	30.1896	2342.86	264.687	6869.52	897.098	2406.97	428.65	2398.88	2365.36	1120.6	1865.48	9109.49	6579.93
0.702322	8.86003	1.16801	12143.1	9290.08	1.60715	4951.19	5516.23	588.655	46.9936	457.165	148.637	199.206	10590.9	3398.85	2420.52	523.017	2482.26	598.765	3200.41
0.0643914	0.279601	13.4558	637.951	338.206	5922.15	250.816	5.15312	419.192	15220.2	1930.67	126.743	1894.08	1142.62	214.081	4446.02	1875.37	13679.6	2891.28	1777.11
0.0939774	8.64461	3647.11	209.202	27.0638	1184.51	157.051	866.513	25.6484	4189.32	1830.17	4046.58	893.612	342.778	6388.08	5698.45	3424.13	2295.21	7204.31	1199.63
44.3241	122.269	2755.44	2871.08	1454.18	1.4991	2.84971	2994.42	985.365	6051.99	3432.8	3467.23	16049.8	1438.19	115.482	7708.42	4197.87	3878.68	1097.34	2617.31
0.0734524	186.83	3225.66	4.77531	211.724	345.894	7280.45	576.439	6420.56	3306.33	793.321	48.3625	2917.92	6902.98	2652.82	574.115	6894.89	1564.9	556.239	1525.53
0.540084	54.6318	143.674	42.1742	11.5094	136.837	1317.31	778.691	1002.42	924.791	184.089	172.764	1187.15	1950.66	463.91	5098.14	1055.35	6546.26	14524.3	1605.83
0.0482168	1327.66	1.26662	10.3087	5043.87	2150.81	1972.08	608.044	36.1454	4422.15	167.608	91.7254	2287.11	3751.86	5313.46	5023.83	2456.72	1495.95	3202.84	6285.73
0.080832	16.3133	1.87115	2340.31	985.353	3.501	199.825	29.2901	540.985	2268.13	2294.61	243.49	2260.66	1949.18	4488.08	1546.73	2451.66	5708.88	2724.17	1150.98
241.127	0.0507884	329.026	872.846	41.3197	246.394	7236.89	91.9023	5.85213	3454.87	7.5608	672.193	142.746	838.677	1190.08	4549.65	3486.83	2396.78	599.472	647.144
323.309	1.91708	3.67516	163.375	7.83372	13590.1	43.7468	50.3698	214.843	2172.51	777.159	1798.76	208.406	130.421	190.161	990.939	1312.9	12523.1	3193.78	5472.56
0.744166	62.1447	4492.9	1608.53	1.91473	132.818	7.25072	1074.76	147.264	43.2933	9340.41	89.42	170.397	6345.42	1657.92	3441.56	3106.3	745.434	550.538	503.821
3080	6275.6	6636.82	2.26626	4.91464	473.206	63.4357	79.5375	44.5147	6517.61	166.835	206.205	3305.93	480.138	6902.7	586.011	11493.4	1691.08	1888.87	1497.17
12.5541	0.461692	541.425	44.9778	1379.24	7.28368	1215.93	32.657	12829.5	3807.42	2249.83	201.031	214.337	3521.72	884.447	4186.65	1866.18	2541.03	705.256	6167.15
935.387	18.5606	2737.9	12.0956	8916.85	570.668	19.5999	37.139	826.55	1357.85	497.231	144.265	3854.75	82.702	2586.82	1379.41	2648.35	1119.93	1493.98	1893.86
0.00470738	12.0207	3369.81	1.42751	3.3186	8008.37	5058.05	574.838	4177.08	87.305	10.5241	2849.96	1525.73	2646.48	2504.63	3456.83	3392.39	3890.35	11896.1	6224.04
2.61286	0.0262417	0.410614	14.7188	2565.34	353.693	1119.73	57.6775	4023.08	105.737	1561.15	1822.13	613.948	6850.58	2451.88	9006.87	564.043	2174.38	1146.57	2207.49
3399.46	0.824799	4.68298	117.574	487.52	2098.13	6.91176	2098.22	5282.45	21.4132	8359.84	2002.27	1105.7	13730.7	847.824	69.0079	3771.51	4578.59	1690.37	1595.13
0.215833	0.0479597	253.943	656.664	110.359	6341.95	4079.88	369.04	1841.9	142.348	7707.31	20.8973	240.444	7754.6	853.339	1132.99	731.73	1869.02	1828	16592.3
0.492712	1.50867	140.407	7803.34	5532.85	3.23259	3.49835	2.49916	46.6356	21.0851	468.156	2429.15	82.5742	1432.96	3678.38	612.64	4390.08	1723.5	2620.53	1719.96
24.0686	2.65269	1673.3	66.5426	1.61172	3155.63	4122.97	8.47314	26.1525	4.36128	2019.87	1711.46	626.08	88.4672	1492.44	2041.31	495.818	3520.53	2281.05	10673.9
0.0367527	0.358974	7.57789	3804.81	443.443	14.8215	2491.47	3453.46	16.6093	923.914	5253.77	5328.85	3362.27	161.633	2505.07	1824.9	1155.02	2384.46	3290.68	3760.45
0.0333971	17.9537	0.667822	9.56816	3305.76	2718.12	4530.46	11.1475	3.44532	7395.19	49.2807	1679.77	1647.42	3653.22	577.624	584.185	14201.1	1951.9	397.86	1827.24
3844.61	2.20681	0.241064	7521.13	225.899	1939.64	744.699	94.9642	2394.22	919.114	79.7096	4549.64	70.9456	801.924	6252.07	2435.92	709.856	6583.19	2396.24	668.653
0.0215078	0.0194786	0.142955	20.8357	22.1984	484.037	39.0317	44.228	50.0769	70.011	49.4852	2694.02	11370.5	3389.8	834.552	846.957	5934.15	690.098	3821.82	512.744
0.00296803	4357.94	0.28055	12.976	0.692533	3.28648	5.10623	453.871	134.831	5860.06	5703.64	332.213	70.704	411.507	4051.32	6907.24	4259.09	1488.91	2983.42	4913.5
2.27858	119.871	86.3346	11.652	3.43964	33.8355	2072.33	25.0886	152.4	3981.01	384.635	99.6416	2084.37	6852.13	2638.14	4698.07	5907.82	1362.03	2534.54	631.122
0.0114102	2.31927	1.38037	99.0831	3438.98	999.76	8.0777	6162.4	4301.61	10.4149	5044.7	178.241	1425.35	11840.3	2760.34	1260.22	757.763	2513.65	1697.48	814.324
640.422	0.176094	2.31321	8417.08	8.7445	3755.71	51.0239	2241.51	86.5817	1961.21	1050.02	99.6787	8357.52	4968.87	601.356	774.996	3885.02	1612.78	6029.44	3508.51
72.23	0.0377489	267.211	10.671	5.48818	1556	18.3759	1987.43	6931.47	1399.41	129.025	2845.95	1829.31	1648.28	68.906	1014.3	1587.71	1786.92	2417.86	7665.46
0.00480526	1915.01	21.597	39.5559	43.3675	4385.62	702.925	57.0768	10927.8	24.4661	7685.01	28.0744	130.886	6524.28	5110.33	4945.34	2035.82	2811.12	1841.77	3925.83
4783.38	0.640759	1.99249	2.84395	20.009	6.83496	54.3716	6.2117	150.768	492.895	2.6251	793.592	1699.92	9844.15	1954.39	2418.86	227.168	2598.21	3514.7	3174.34
0.265218	233.326	1.10723	1889.63	10.8527	53.9749	2940.53	2681.44	20.1351	384.616	1863.15	1903.43	197.977	71.1666	168.283	629.83	351.785	1450.94	1352.41	2212.62
1.41507	1738.65	2205.95	2536.79	37.268	65.2948	27.9613	1726.08	342.53	7186.53	1181.82	43.4522	48.3752	509.646	426.067	516.466	3581.5	5104.64	1617.04	2217.68
7.90271	5287.07	0.782435	3955.73	1.94423	204.321	24.3902	4357.06	392.216	1153.9	21.3327	168.276	373.705	2331.6	2243.7	3569.06	1534.03	3302.39	889.628	9151.66
0.125278	4.50723	142.681	0.75307	57.9836	2817.59	42.1033	374.757	24.399	914.643	110.227	4680.22	3216.03	124.466	1265.83	514.384	3440.47	7924.52	4740.43	5733.16
142.578	0.491289	3349.51	127.636	820.714	3176.15	41.3925	80.5633	24.1904	6175.17	803.413	140.2	7610.19	341.776	4475.94	2647.43	2153.94	15413	5856.22	1068.15
0.0672924	0.688424	28.1761	889.606	310.731	12.7704	2.01464	189.257	2116.61	22.7125	4875.95	564.297	144.379	2027.67	918.744	6286.64	1618.07	3758.11	1062.8	1200.37
0.00760524	1.60766	4060.89	1.25725	15.7812	1515.88	719.003	1775.2	594.087	16.8915	533.008	2846.3	1576.9	401.538	4212.25	542.311	3952.18	5415.37	1848.41	3054.18
9390.33	3274.15	1462.36	1.26368	9.54259	5217.73	4437.13	6906.37	251.013	5327.14	758.301	2597.01	2898.84	4776.75	2331.73	1770.42	6725.97	2053.28	4375.65	4858.29
43.834	8.99009	0.81535	1647.97	77.8868	7619.55	8489.99	2023.07	4.54935	4.39938	367.419	11.9105	4637.49	183.631	6448.77	4211.69	1971.87	1793.85	9960.5	460.52
120.377	2626.6	2.87676	3273.16	2.28699	1601.92	743.163	71.538	35.9827	35.2936	453.64	1756.29	2530.5	860.692	1006.61	4656.01	3499.52	1317.04	7100.85	3121.77
2118.35	420.852	439.691	39.5288	1.46477	3123.34	3970.48	1979.16	5079.82	3651.14	2070.41	20.5268	747.39	2246.07	145.874	432.747	9261.35	3818.59	5020.53	1059.22
0.113028	0.23926	1358.05	99.3648	1001.65	2970.87	45.2111	27.2061	30.0062	676.448	210.816	2241.51	710.222	1358.53	929.14	3450.1	1465.87	2181.88	2245	2528.93
3.63453	1200.33	7373.95	947.315	5052.83	7.15024	2.42971	4021.49	758.71	247.062	9996.22	672.177	755.089	409.02	9057.2	6580.43	6434.95	1463.76	3955.59	215.15
0.022169	0.12557	1.67982	54.4606	194.029	241.594	1918.42	4224.88	70.2297	2458.47	13.7898	222.606	7901.75	458.752	143.76	2683.82	4873.46	5882.18	1131.4	7935.06
3.53903	5.74691	22.9387	7913.44	1.94952	4271.91	241.749	28.3896	15215.4	2299.5	9044.43	1209.73	4175.71	2999.23	1235.98	1453.92	1840.59	4069.68	2852.9	760.67
0.245357	0.584978	2527.61	5.16563	133.674	2449.29	27.3574	437.764	350.773	9.01109	1220.31	61.7871	9603.23	1181.44	1027.53	264.174	1274.58	1916.38	6198.65	2394.71
42.3199	306.79	953.322	1574.31	10.3369	383.458	14.1671	191.493	66.3828	22.2073	117.243	53.773	795.432	821.504	1462.96	1271.95	3663.82	1228.7	2227.72	1663.76
0.0164163	1741.59	0.176992	26.087	672.063	5.17371	197.517	2646.84	699.895	23.5071	22.2285	953.487	84.7868	1462.04	1573.05	114.035	2702.35	1658.29	3379.14	1936.77
2982.24	4.74647	1473.37	69.8631	23.4397	6.5492	661.773	1132.47	2294.72	375.029	190.144	5209.88	2632.01	1116.57	6540.36	3111.88	3388.21	2791.01	6681.84	8677.41
0.00759514	24.6402	2596.43	208.161	13.0833	17.7656	25.619	138.254	10797	3867.96	23.1115	77.7286	2453.8	1349.41	2252.5	13257.2	475.529	859.276	2456.07	12010.5
693.955	792.512	109.72	5658.83	4071.07	1077.89	2699.14	3185.81	198.001	2337.8	349.431	1810.53	2577.84	1162	4873	3774.31	373.163	631.585	1794.8	3510.31
0.00958861	2319.07	4044.69	11.8868	54.7563	10.6816	28.1988	392.247	21.9979	1331.33	342.791	3312.01	4957.48	217.266	833.444	2136.13	1374.03	7211.44	1134.41	7315.18
2230.62	3.0244	0.431385	218.659	60.1825	3463.07	3666.72	1758.81	3.35789	2293.66	619.659	2288.75	425.326	6446.11	2958.59	7869.83	1404.64	1289.8	8547.9	2075.14
0.566384	9.94876	83.5476	205.912	432.525	1143.67	54.5273	101.749	948.301	1392.63	3547.92	10425.2	130.931	1514.89	154.707	9037.58	2693.37	375.263	419.004	1102.88
0.0163537	143.81	1246.77	1.43209	6.24302	5.64323	0.987258	31.3105	12381	386.187	3253.35	89.859	78.8719	1474.79	5065.99	1686.86	2838.18	401.361	4929.3	690.544
3486.8	0.268584	798.507	246.53	700.741	6529.96	1.83444	5496.5	75.351	2462.08	1218.95	1458.81	269.606	10272.9	1293.09	1721.05	4115.28	5552.14	457.522	1556.09
17.1973	30.1713	320.39	68.0299	134.995	1741.97	6199.82	2480.71	1385.57	1536.52	51.7962	316.954	8378.13	69.3691	622.621	756.361	6218.78	4948.77	2249.5	971.929
5.16951	0.17289	528.706	2429.46	70.2631	488.225	1295.33	54.7003	39.8891	699.283	3325.48	2220.84	170.597	4915.23	1434.55	1224.73	1078.3	8150.85	318.823	1967.18
1.1272	4887.35	3.27028	3049.01	18.5279	283.761	1.70605	1354.9	322.951	1900.4	73.97	1493.03	521.833	1932.45	11263	32.1684	4083.89	1284.5	5235.44	2198.3
8.84743	36.4929	58.1819	1330.2	3867.7	2091.17	13154.6	15.0684	1206.76	43.3705	6549.4	6647.28	591.501	871.149	813.132	222.411	194.909	758.054	4769.99	289.977
224.745	6.37771	36.2522	330.442	3859.72	5159.61	1496.41	3185.32	14.5436	400.788	15.5064	1204.98	4167.62	7750.69	1173.2	380.855	3574.97	1411.21	5039.8	7403.4
0.227002	0.280984	3349.76	9129.83	6.21612	114.911	127.764	19.167	1696.7	26.6286	3898.02	59.2835	2649.96	1554.26	3674.74	6803.79	3126.78	4854.87	1094.41	455.043
0.103707	0.22126	10.2173	159.217	4.40381	4729.1	3109.58	2049.97	42.7775	1831.75	1334.77	1421.41	2340.06	2771.95	2790.81	6794.24	886.089	1919.39	1539.52	5426.52
2699.31	362.972	75.7228	2148.08	50.1223	1045.62	1712.75	566.198	6180.01	12622	10097.6	30.5846	7606.68	855.145	3323.66	8013.75	82.3202	979.499	4249.29	1248.54
2.05464	7470.87	1346.75	53.8992	88.4253	9.70336	2147.57	34.1567	544.667	1930.15	578.427	3686.72	3855.03	529.159	2613.75	4964.39	1741.7	845.839	2693.34	1084.57
2864.28	3114.28	955.99	69.1686	6.59129	39.4881	45.8484	200.499	9783.22	29.5359	70.5319	7028.25	2753.54	9194.22	3874.32	1707.3	2209.06	2770.86	2785.27	852.796
0.121005	0.126391	0.42456	19.642	10.4746	25.4734	5.2307	1455.59	242.397	7277.76	20.7474	2345.57	1486.34	7552.52	382.368	7234.54	676.641	1731.04	4305.98	3461.16
229.893	0.404957	59.7242	2.36692	254.101	12188.2	683.629	216.478	63.2075	2095.92	219.169	2867.47	105.86	1613.22	12535.5	4106.29	5206.26	2541.34	1592.16	1505.38
860.825	0.825018	4583.02	4029.72	152.209	9038.03	10577.6	1107.57	1761.82	1505.23	1692.49	2338	157.438	1800.15	477.099	438.635	1651.24	2253.44	3645.2	2955.2
0.176358	5917.22	630.892	4878.14	3.70498	4851.28	279.131	3878.53	4065.85	1689.01	1550.07	1198.74	410.823	3121.07	3952.19	6754.58	2056.52	1062.87	3949.04	2768.77
0.0613889	0.0642903	1.22953	1394.11	14.5691	1743.58	9.29899	488.286	612.48	1830.2	3377.31	5139.44	3596.69	9787.3	4229.43	3791.31	9526.19	9692.66	2109.76	437.866
2987.48	396.227	71.3924	1.56902	4770.45	1360.1	2173.18	14.4942	671.455	74.4122	46.8381	691.544	3141.88	3924.46	557.629	1581.78	6029.5	5048.77	3184.75	1102.43
0.50758	82.3386	3416.83	0.676692	1331.29	5339.7	2005.74	4714.49	1714.39	682.758	116.312	352.143	1423.56	262.757	3590.66	5020.78	9817.18	10523.7	442.118	4931.68
7.42538	189.161	3866.71	804.979	484.747	2116.8	92.8231	43.6311	26.1517	5990.24	65.2189	389.811	6627.51	2034.84	212.407	3782.82	1927.05	815.552	4786.73	2934.89
0.049855	986.338	27.0606	1.22297	2.83231	32.9396	783.32	4912.1	13.7874	3672.23	307.667	2254.21	635.248	1771.01	3262.83	1914.72	11260.5	410.2	1859.36	1241.79
1.37421	0.554749	1.27273	155.449	616.457	8.9222	65.9653	7797.6	497.817	7732.56	38.1136	141.827	1298.99	356.538	1865.84	11492.3	2214.91	5631.72	1593.47	2386.07
0.325686	164.586	113.712	4714.36	2795	237.02	7.29502	4.29261	1286.87	7185.66	325.086	987.986	2825.09	2082.77	10623.6	2849.9	540.898	3336.12	5885.44	3553.41
0.501943	0.209575	2261.49	1.08696	25.9888	882.468	1550.88	1882.26	11.2293	52.615	1991.1	8564.65	73.3458	508.298	154.617	3447.21	2986.76	2496.59	1378.35	3387.48
3.36031	2.0495	889.976	26.8356	608.724	1.5741	4406.18	129.547	162.096	97.5409	19.3699	297.035	2776.48	2275.24	243.304	2904.04	9461.91	2541.61	3390	4231.91
9878.17	23.0727	83.0909	48.7643	1207.41	1543.02	512.02	6426.83	5050.75	6720.75	105.854	1831.52	753.301	3654.36	1513.28	15180	1551.88	1364.69	848.673	4023.83
0.0153095	0.0641453	8.75261	10.1174	4.70856	2039.41	65.9584	151.956	3846.27	347.175	7311.38	2979.89	362.827	520.061	3692.35	2337.29	2517.6	1512.61	1247.66	3927.75
71.0764	0.575856	26.8069	440.103	50.6926	6703.47	7875.78	222.997	55.958	4707.99	121.124	4050.02	1755.71	12548.4	6356.79	155.206	1611.57	1004.18	9084.72	589.454
0.00947163	0.627373	42.4325	2.99089	987.192	5088.12	29.9738	148.96	1431.98	431.592	792.728	317.977	3883.69	635.645	3301.26	5379.14	1313.28	12392.9	984.74	4846.61
20.2772	23.6081	5.70629	0.836832	4132.6	126.809	30.9202	168.356	1120.79	59.1562	13.6265	281.78	6509.73	285.819	1111.81	7140.91	658.082	4094.34	244.61	4827.21
0.0540742	1.60326	3078.29	178.589	0.791152	1793.26	4.94691	19.1489	133.681	2394.43	35.0259	243.474	4583.89	267.798	750.883	3301.83	632.274	2626.21	497.474	558.563
4.47183	0.0549169	2.2219	2715.71	5837.86	4.74569	48.5518	11.852	21.6292	444.766	68.9239	54.3961	155.16	6160.54	790.293	2041.53	736.757	1365.53	3579.95	559.972
0.118971	1.23148	11.2284	3612.63	7678.89	163.12	1.08431	863.16	177.794	2979.49	266.961	24.0728	7985.04	2949.77	511.188	1977.6	1308.61	3543.93	5005.72	1643.99
0.00700844	134.297	189.769	6.71092	7.93684	5084.73	9.549	31.2117	1066.78	331.73	1476.13	3163.07	71.0488	1156.68	1465.75	4182.48	1923.56	1728.93	4335.54	3342.05
0.15334	871.461	1144.06	16.6093	423.279	1.27961	11.497	2467.37	3922.46	25.0721	1084.73	2023.08	7772.55	131.103	730.929	2040.38	5877.32	4774.24	622.191	1021.41
0.10837	1.02099	3.19234	42.0393	46.2956	4037.19	22.9636	244.229	4428.61	187.005	127.617	26.8051	1028.46	8577.12	3029.27	1005.03	6510.76	1659.95	255.028	470.246
0.526914	75.5322	4.16335	40.7096	457.971	195.955	1721.19	3211.6	31.7745	18.9414	102.227	967.649	882.686	3277.25	1532.13	12370.5	11883.5	710.93	4606.53	9817.04
0.156381	3885.39	1.209	1876.86	64.0689	9748.96	11797.9	73.9649	7845.64	6805.15	2630.38	5195.93	625.942	2987.58	657.889	882.562	3116.06	13546.8	1184.5	2588.22
2293.17	1603.9	5130.85	111.012	3.23053	21.0948	1567.99	2235.66	330.793	603.599	1365.92	78.6574	60.6341	225.524	2245.12	5740.56	5075.31	11733.3	3810.78	3564.83
63.5622	3193.9	0.840082	4.89519	1.76696	3274.75	137.447	288.42	6585.65	21.3004	228.233	1563.21	581.774	469.735	486.767	8291.52	1447.14	1675.06	2830.06	1764.44
0.0564719	4275.13	498.512	2052.29	937.284	5.7809	17.7652	850.081	8623.68	1499.5	8.41486	732.215	1881.29	499.073	221.925	763.147	850.394	645.12	8253.03	747.956
0.0556408	1.0047	2.45837	8277.43	0.902348	4904.95	3500.71	33.0711	62.3256	61.16	22.7329	87.86	3383.82	2794.12	319.707	552.779	1691.1	1131.5	7045.52	289.622
0.0354241	0.819755	79.2306	177.64	56.5732	631.414	286.794	845.437	438.352	14.4055	1501.35	3772.14	2296.53	1583.58	5916.23	724.353	3724.81	1051.14	6109.39	1625.8
163.794	0.414258	0.231821	29.4651	2143.53	3882.4	25.4537	1280.85	2158.5	1051.74	918.034	2612.73	471.486	4035.13	1980.11	1485.42	1072.33	2238.34	4618.74	1044.7
0.00498739	70.8267	2.59331	479.224	7745.65	4.03033	7368.81	1997.66	701.973	674.856	2169.02	1523.41	2577.56	2333.15	373.099	1203.09	788.859	3582.07	5816.21	1043.26
0.0554002	3892.1	0.423515	1508.43	1795.97	7.28978	39.2637	65.7233	4320.68	255.867	25.0938	477.296	77.7641	2132.82	4378.89	9984.07	1957.04	1475.54	5358.64	457.778
0.313701	21.1989	1.46099	2.19717	325.952	72.5609	1591.98	644.68	1265.35	21.3035	2456.18	2715.62	1486.62	675.503	705.797	2528.83	4897.48	3740.47	1009.26	10377.8
0.454652	0.0176273	8.72552	2996.72	2564.77	74.8185	1283.16	2949.36	373.207	365.572	1027.16	1940.56	2986.82	1598.06	120.023	810.305	8755.16	9264.68	789.751	3182.23
0.00847877	0.0884806	1726.43	1678.78	0.967845	11.9435	1971.26	739.571	2374.94	752.4	2225.97	1931.43	1697.83	2391.98	3435.75	696.55	1034.79	644.815	3031.02	1526.1
1.12758	6.04155	8678.86	0.674153	368.328	20.1529	269.583	95.16	66.0051	1857.21	3521.1	240.6	821.093	2171.01	823.672	1647.98	2038.1	3315.73	5408.88	1002.57
0.100049	2.09595	4.75264	10.8216	136.042	1.42521	1657.55	7.15577	5.78558	633.713	426.204	568.628	1062.11	2510.98	1047.68	8189.89	5618.16	2013.7	8731.75	863.969
1.57587	0.700007	1179.46	28.0055	66.9887	2691.18	3.89083	47.3606	8.51883	6.0654	4639.01	2207.37	1333.15	794.734	2770.74	2501.26	5615.24	3840.24	2011.14	386.359
0.083998	2.58444	828.648	2.64776	4658.9	1.28383	313.283	18.956	18.4641	1413.14	135.842	95.6903	2215.8	1472.48	934.034	1593.58	268.002	1642.21	1735.58	3437.37
0.021063	5346.72	11.7646	629.399	7.74455	3414.21	80.79	8008.6	14.11	849.021	2859.11	658.784	1202.93	5042.28	2443.94	117.018	1487.65	1051.69	6166.34	1355.27
492.737	0.0822265	33.3567	364.155	6.68837	4.14457	5.67491	28.4543	5518.09	5121.35	1464.52	4413.58	2511.55	206.734	1720.9	191.059	3095.73	1154.66	849.122	2504.13
310.931	119.568	117.962	52.6337	7.12992	66.5348	2785.34	19.6007	2819.85	2415.57	4911.68	53.3783	8470.05	3237.61	4300.99	2847.72	166.957	3655.44	4750.78	752.342
6669.32	2.5357	2.74776	18.4811	11.5627	12.7656	477.904	24.6613	30.9858	254.676	9.27491	49.8727	192.756	2891.59	4317.86	1932.92	1144.75	2967.28	3455.24	1272.15
1469.16	0.259786	942.482	2.07281	3188.45	11031.3	627.775	272.748	3892.84	27.5198	9.08428	3426.52	164.849	713.624	6309.58	1268.04	3636.2	869.978	6926.92	2790.89
0.519037	824.442	1897.48	1057.11	276.03	6444.52	159.188	1043.87	3948.61	14.962	11316.1	389.569	6073.78	769.388	740.287	3533.15	1685.72	5450.55	798.882	9146.46
0.0622211	0.419818	0.332181	4762.17	2299.68	4152.66	21.268	886.269	356.808	67.3258	19.667	597.819	406.241	2688.66	1380.89	263.382	639.362	2447.44	471.988	519.44
1037.45	3.6103	0.427223	6101.57	2.17209	1212.92	3.18835	587.821	6718.66	118.9	3223.26	2709.31	364.04	225.274	1384.33	790.769	4367.25	939.106	6667.02	446.834
6624.81	12795.4	407.808	36.7811	4.34131	176.424	31.3748	32.249	548.993	199.193	268.028	2040.97	169.014	290.984	5453.28	1887.48	4302.57	7495.12	703.318	6249.64
158.214	9775.68	114.848	3063.47	38.5756	645.193	5118.09	1.90897	4411.02	129.61	55.2775	451.021	5158.6	159.766	3536.9	4467.98	235.407	2690.59	199.876	7556.76
1.09963	0.0207827	284.857	1220.32	83.371	1286.18	1575.98	2.66056	2079.57	2672.18	1222.28	626.751	3081.98	4346.11	1354.11	2139.59	571.623	198.624	3567.78	1777.56
0.119498	2927.53	1608.03	121.822	524.712	78.4659	550.781	1891.69	183.557	6151.69	1929.25	426.534	70.1862	15278.5	2242.71	1208.28	252.999	3009.79	293.778	5783.4
0.0621865	0.283125	119.252	117.13	107.473	1192.03	411.665	3327.06	3.99886	7604.8	26.4884	11433.6	241.666	277.156	3296.37	4914.7	6122.73	3301.36	3409.16	8032.29
0.202751	97.8511	19.1166	1325.8	4561.52	28.0105	5683.99	6421.41	569.913	27.4042	6881.41	2494.45	794.691	437.992	8456.9	5677.41	12293.9	1097.98	2532.53	3609
0.414243	6.01668	2571.52	1852.05	1932.72	263.582	525.909	1364.64	256.43	5939.76	139.079	985.09	213.569	1477.4	88.6595	2062.35	5087.42	6507.76	5475.16	1585.87
107.064	7.70612	3.32348	14.4328	621.809	1317.7	13.0729	5.11969	7979.22	69.2073	9.63066	605.803	6492.89	1081.15	6280.59	7675.52	11624	9363.12	518.462	3116.9
744.112	0.337284	6.00519	2304.49	3.24194	1517.17	174.054	2.9278	53.1147	1414.58	9.40808	1615.79	397.472	2774.95	1634.5	4049.08	1895.43	2537.65	224.011	4993
55.9547	0.0349399	94.8701	1315.99	11.4771	4327.66	631.957	1.24598	1096.24	1316.5	60.0275	141.9	5252.03	876.08	4002.43	631.523	731.057	9754.65	1761.26	1386.67
0.156151	0.555673	152.385	2.42988	5.93124	9.16567	26.0171	2811.81	19.3963	514.629	648.499	8085.77	204.866	5034.92	73.1446	506.156	3849.53	680.327	6448.57	2546.02
0.0468825	0.0380167	0.251345	4.99909	28.2506	31.3656	3739.29	1210.95	71.786	620.631	1317.35	294.785	8270.7	187.426	1910.38	4980.18	712.34	6279.7	715.827	2633.27
1.58481	0.0839744	0.574641	50.6965	19.3026	17897.4	414.95	36.8303	312.185	2968.43	4085.74	1940.3	196.843	4849.69	679.389	6199.93	1959.39	2159.55	2822.76	5747.51
0.288347	0.719149	560.925	68.2207	46.0084	27.8027	4053.48	39.516	1001.21	339.308	777.861	64.2464	2948.54	714.659	721.335	4791.16	454.238	1273.5	693.259	1249.96
40.2645	0.260474	1415.1	189.761	305.38	10.4583	123.758	1172.02	746.672	2243.62	2484.9	1544.05	2246.26	1983.28	319.695	13132.2	742.369	2271.06	3126.43	362.535
5960.71	861.624	51.7011	3.35756	12.4763	158.872	14.7481	15.0665	38.8646	2911.21	736.216	123.27	248.502	165.029	775.072	413.577	3676.56	1371.03	2611.89	1402.88
1.51069	24.6541	1.88195	0.716023	40.8884	550.695	6205.63	2423.14	3479.79	1212.42	597.414	3369.61	2412.72	1710.46	1243.61	5188.89	4588.07	1328.78	524.09	6457.62
0.00226144	0.358956	7125.07	16.8941	3.65262	5.83235	4530.63	1077.54	2917.77	8178.13	403.263	271.508	1991.34	3096.5	1883.99	9379.67	1495.3	1773.64	1158.31	2477.52
0.195319	0.0661281	305.614	16.2375	11.4095	234.991	1367.63	8.28016	448.601	557.909	45.0793	4336.72	1757.44	3108.22	2642.48	354.677	2547.35	977.799	11044	3238.76
0.733494	8131.29	0.298302	2704.25	4.37151	14706.3	806.646	12.2305	680.151	2039.28	3397.36	2928.03	176.806	4527.91	8926.38	391.554	4419.62	4036.01	4613.27	7053.42
0.372973	20.7207	153.13	6.5726	1.00357	5224.76	14.8092	395.731	1561.03	7681.25	854.314	4870.36	97.9293	790.154	66.076	1956.85	1806.01	613.548	2930.02	3690.16
0.589539	12.5481	827.576	1000.96	22.3567	27.961	46.6215	43.1481	3987.6	5.3474	2281.52	33.1564	2958.06	646.662	1224.04	1651.15	78.1868	1237.98	754.183	1970.47
0.0403475	4529.2	47.6247	13.1266	0.855252	2384.21	9.31414	4206.52	27.1018	1.59807	41.2648	2412.78	10793	2318.89	1864.67	1977.13	4900.48	544.749	2390.47	1790.98
0.13892	96.4534	7.65799	795.201	2.75309	9.78968	2.42806	4456.74	49.087	6.72083	8.39541	3615.45	259.504	4213.12	300.099	1188.94	1074.64	265.889	5010.41	480.313
0.00714733	0.0845906	3497.1	4.60033	808.102	7914.12	4174.41	1258.26	2143.58	435.245	5.87844	198.077	430.485	3547.15	7682.61	991.358	3307.11	14468.2	9023.91	10879.5
2.60304	0.71647	2350.84	133.993	149.406	253.112	6668.16	111.872	2948.83	17.8105	942.923	2101.43	123.629	167.941	9596.81	1431.07	4852.4	969.379	8568.18	5742.85
3254.31	0.478595	2.58623	2026.46	3150.89	3.56551	233.204	14.8199	175.924	1164.67	1150.5	4982.51	127.505	850.2	384.158	1969.96	1542.49	1999.87	2710.51	231.507
173.009	3.44995	5.16337	2122.17	451.835	1046	30.412	107.36	2416.75	1680.03	1853.17	637.302	11105.1	1423.7	1034.11	7871.59	2176.78	11830.4	2450.6	3096.28
2.19319	171.566	0.54548	1543.97	2308.11	56.2675	3314.32	80.1794	1996.43	2359.23	9.67681	972.278	2623.53	2216.67	1571.77	991.91	436.648	11406.5	1056.64	1641.93
0.0134564	443.132	29.2463	0.314112	5155.96	2515.87	21.4145	16.4613	1110.96	86.8488	118.987	81.2226	1923.05	479.405	1669.23	826.083	1797.72	1463.1	5062.75	529.585
65.1801	122.063	22.8004	206.08	4.03672	10.7376	366.66	87.3182	8.85274	27.8706	5935.6	1379.22	5636.95	6975.58	4971.5	721.097	500.689	569.708	2951.35	3300.7
0.0684518	1.36148	2.96972	2134.61	244.118	2351.25	1573.73	10.3677	9.27551	4796.66	2764.59	10651.6	46.2302	319.09	6950.23	558.335	5156.61	2400.02	2870.63	4424.35
0.00802762	0.0746812	6638.63	1102.96	51.5824	490.159	2.59054	1254.16	5525.72	27.6279	78.7553	161.247	1097.06	9407.95	1339.53	2682.79	2334.83	4532.83	1723.51	2554.63
0.185896	0.202287	3.49021	1671.14	1573.15	6.04955	708.03	57.2456	515.069	514.758	3088.75	824.715	1349.4	1951.55	370.482	2146.09	4093.88	1766.33	4164.88	3578.76
0.196066	369.138	0.532299	351.86	883.314	649.765	11014.2	16.2768	25.666	128.982	456.265	358.581	1429.93	2065.37	5923.06	1846.63	543.817	2260.75	2800.9	4306.61
0.00314477	0.208849	2213.91	3.93575	88.4659	43.0146	569.887	3883.99	347.521	5205	40.0294	1275.47	2476.51	8778.19	3121.04	214.652	8863.71	4251.88	1105.49	2484.44
0.120017	0.365514	1.31856	4130.06	6662.42	352.469	1968.4	1759.59	66.1052	1923.15	2640.03	3953.43	12814.6	2206.54	1637.94	1997.68	54.9648	1074.24	3245.31	4960.48
0.0566242	1335.98	1.24584	1547.87	1224	2415.73	2161.21	40.491	2981.24	2428.38	5.06514	497.944	1271.66	1271.55	4769.86	1471.31	1580.64	2976.42	449.173	11571.3
0.131408	28.4542	3483.58	708.884	2292.99	1200.66	14.6629	475.514	33.0706	1194.27	2049.08	50.1877	2252.68	1514.26	717.344	3262.91	1937	1440.5	3330.48	2558.16
69.0855	3089.87	66.254	1.59457	6.3846	5465.19	1005.62	10.7807	885.743	10.317	18.8513	2685.14	5983.87	2769.61	1171.57	514.94	3194.47	836.124	1421.32	2122.62
648.89	27.616	2.75781	16.1397	3.4868	1387.82	219.827	1347.04	198.925	10.6906	1180.84	2471.57	3100.82	347.275	110.43	896.679	5816.75	1874.69	1076.55	2367.62
0.271647	2.83563	0.2593	101.966	0.656104	35.9048	22.2421	2341.9	65.387	2474.21	16.8346	552.176	4563.62	131.163	2264.1	4834.13	2823.32	1217.15	5401.92	1863.37
164.434	2110.37	3077.37	2.58402	1.98947	2.31273	3757.78	51.9653	18.4283	188.936	6434.41	4166.44	2361.83	5582.33	2034.68	4584.82	672.894	1165.19	1333.39	2931.04
139.245	266.674	258.817	3.07112	118.686	10.6074	11.3348	7134.47	13.0629	2490.04	2421.06	7370.55	5393.86	267.647	944.321	5430.73	9282.55	3221.67	9129.71	906.932
0.00941981	0.0845311	35.2697	1403.17	1453.05	3143.29	5.97973	83.1552	6194.74	4184.7	6.10481	103.77	667.457	4256.28	1089.04	1066.75	1039.51	2514.92	2216.15	5734.97
4828.18	0.103621	601.641	1.31835	34.9615	96.4001	875.164	157.62	319.595	4575.1	13291.1	5140.63	861.917	1899.66	156.319	489.251	9763.3	6061.85	310.713	1614.11
0.653375	4.8996	1229.31	2.35547	1159.28	13.942	16.1558	20.2786	284.913	144.932	11585.2	4667.91	234.34	220.085	196.71	2483.62	1292.77	896.853	1375.98	435.913
0.553108	0.383975	1.6084	42.5864	0.375985	2510.34	4200.93	7.23423	839.542	5237.09	374.704	14501.1	4216.48	223.944	1023.7	1499.83	1411.64	893.063	7398.53	2535.47
0.00921598	0.0716936	252.148	2.26453	202.318	35.4887	2238.85	66.4332	539.204	1746.02	7826.9	2283.01	4519.18	4587.39	2075.64	716.057	1365.14	1280.23	315.913	714.89
29.2709	14.1242	6.34954	3.50019	2.31452	48.3588	158.919	9.06194	41.5592	66.9297	321.465	5618.83	29.7564	2578.13	532.204	6674.73	1070.51	491.854	2714.1	504.37
1.31661	156.436	46.5563	6.72304	3086.76	9.64557	208.604	7512.18	1349.05	292.146	868.232	5968.25	4623.18	969.143	1145.15	416.011	3550.98	1502.92	1035.78	1340.24
0.152712	2.49948	241.915	204.083	4.1878	6393.94	3991.61	428.274	505.103	5291.82	3191.88	1542.66	5279.41	605.193	171.876	3932	5037.38	1231.55	2710.43	4546.62
3.32105	0.901978	0.555991	2.54275	3870.21	1095.35	782.584	3949.44	613.027	1898.63	98.3737	4463.92	1492.44	1517.02	3079.48	12278.1	3423.6	1648.8	3047.36	792.31
0.509943	13.0799	6764.79	3997.54	1.23296	8391.8	56.7465	3202.77	88.2321	272.758	2389.12	664.931	2177.94	3406.87	2013.18	11522.1	5196.9	1526.29	1434.3	452.217
0.00684326	30.9257	2.47736	1936.13	0.707661	13.7292	12.574	34.6337	4035.42	613.8	594.09	101.411	8733.61	4452.12	1581.27	4491.03	2491.39	1065.63	1397.92	2528.98
0.0620896	330.035	17.9208	3.39985	1040.26	5.34575	3148.45	11.5603	780.081	863.993	21.3246	9646.84	6275.51	78.0905	837.482	603.152	1272.39	444.771	828.947	18818
2.8172	1.13175	15.0279	16.2185	4.8632	353.96	559.409	76.0285	65.1914	118.587	14.8336	5764.54	1418.04	8831.93	1720.42	2165.2	449.304	11234.6	726.861	1387.34
0.00470794	0.405576	392.375	2853.1	739.875	301.76	6174.53	2370.2	988.41	138.723	5912.9	1212.63	719.541	904.18	1240.08	868.618	1378.92	381.554	2325.93	214.322
0.0025018	10.6335	155.617	1.52659	26.6844	2770.72	1093.28	26.4583	1550.62	1767.62	66.7614	409.535	2335.46	14160.3	3330.23	4853.69	5879.89	3559.78	4328	1534.81
0.713525	15.4132	1.2054	759.878	1.27505	2710.64	1572.32	144.81	208.062	564.133	1336.83	1090.79	6622.37	1465.32	2401.79	1592.05	2254.54	2167.27	1084.61	5211.32
0.00713878	77.0267	2.45126	10773.8	17.9579	93.7832	1904.13	4910.12	1675.33	1835.07	137.23	107.351	2125.72	989.279	3294.97	2209.69	4307.53	5078.11	6024.64	4075.03
1.92521	0.466636	1.14681	1.03219	3958.39	6261.46	2114.11	169.315	2913.2	57.3051	34.8231	6572.06	3357.5	4547.45	2615.09	1265.5	712.188	3783.41	553.897	4522.41
0.108394	0.140277	0.150326	5.68472	13.8795	2414.17	24.4724	206.134	310.293	1814.7	179.909	64.3894	7162.59	1160.35	821.089	144.344	2287.4	16223.4	2354.42	915.661
715.324	979.986	0.449274	0.455658	1872.93	403.935	1489.58	3.46232	3938.99	211.576	2274.14	454.751	272.534	4413.96	1444.6	5366.39	2508.07	1042.74	565.705	5749.22
0.252463	29.5622	548.576	0.817057	164.857	2658.94	2.67338	8536.99	1964.76	206.684	23.3633	55.1306	287.937	137.212	1630.16	1257.5	3110.38	384.341	2601.86	4128.54
29.6878	0.624255	30.3815	9349.29	6282.84	89.6951	6.90326	71.034	3618.96	12.078	2397.4	1940.45	159.993	1256.85	1751.45	1817.83	5885.83	4867.97	4526.06	4348.84
192.167	0.895428	0.283314	335.348	3955.93	23.7653	1305.71	1207.64	60.3361	273.675	353.894	2367.02	353.205	382.4	312.814	3932.3	457.825	7713.27	729.475	3825.15
10.99	2.62913	116.047	4557.47	16.233	44.8295	4327.04	2953.41	559.314	237.435	357.052	4120.72	3881.82	5114.84	2654.88	984.105	1336.88	3719.06	2345.13	2442.43
132.654	0.113164	3.77006	5.71794	3023.81	4251.53	7.4304	120.502	78.5676	288.577	2287.8	3147.08	7507.44	185.267	6001.37	3047.04	554.55	4368.27	4283.76	875.246
0.196802	158.663	1697.34	587.843	7.98146	1677.18	3224.71	3803.75	2365.6	334.165	24.6934	1196.63	1009.01	48.6675	7880.93	358.298	1166.4	1973.31	735.726	680.977
0.00596075	0.336721	7.06013	1337.38	2.59144	9141.52	423.548	1816.07	69.5553	2.99311	102.481	1106.93	1233.9	2713.63	264.298	5350.19	2054.09	3477.29	3008.1	2196.53
0.0216358	0.463506	11900.7	21.8182	449.738	150.935	1112.44	173.011	449.316	15.4139	54.0391	18.7479	508.968	3825.51	2624.1	2098.29	633.447	2202.75	1893.22	815.279
531.949	10.1394	0.758408	3044.6	3.57184	159.41	58.0698	341.924	465.267	10.8104	3187.41	504.948	1772.33	338.73	2339.69	1989.03	5510.73	1277.12	4815.91	8061.17
0.327463	1993.94	0.197083	3551.49	2515.94	10.1399	90.2933	6288.15	956.499	1433.69	1058.88	12802.4	107.532	989.378	678.268	7072.85	1853.66	7666.38	5735.03	1631.14
0.0854672	10.9783	2983.31	259	184.896	1406.99	9.19918	725.418	8482.14	2014.51	2066.17	2840.13	599.801	1099	2596.82	2836.52	788.451	653.59	4977.19	214.837
0.00206588	2329.64	3675.69	30.6779	22.0815	2197.75	27.163	2982.18	15.3991	80.7711	1853.82	492.423	7342.78	2080.95	1977.95	858.508	4325.04	1400.55	1189.36	2980.62
0.0293293	6678.63	1465.06	1811.64	4364.28	16.6751	6904.39	6.02341	2820.1	1665.72	30.2457	4227.25	145.42	718.046	313.429	4656.92	2638.37	6311.26	1804.08	5960.75
6106.54	4188.07	0.702368	113.379	23.6662	1670.21	588.346	8920.08	98.8013	4409.14	80.8523	26.0349	1350.97	2197.96	8435.76	865.339	897.38	1640.15	6438.01	8249.1
43.4804	27.0753	876.754	12.7529	187.686	10.5476	136.026	3566.19	1657.5	6396.94	1086.37	65.5612	55.9173	6822.32	3558.2	257.885	2932.12	781.7	3441.93	2837.98
0.896483	0.680379	17.408	91.2178	1121.81	3.86164	23.4017	17.2181	50.7395	4.06496	174.997	3437.73	3840.87	10049.7	656.361	284.322	5525.76	1335.45	3312.98	4935.89
5075.73	6.52216	6.0662	9.61347	180.728	390.911	1422.11	10.487	3.76109	93.0908	1554.47	2381.09	1876.82	5572.68	3096.39	156.289	455.622	2774.06	4875.89	7309.53
0.0197361	11.1208	631.898	3.19078	1494.27	54.3306	38.448	848.392	12723.9	18.158	5846.72	9.15395	88.8045	1540.54	615.522	1846.71	8788.19	9570.75	1623.54	1314.8
0.00804592	0.120622	5.63963	42.0326	4698.28	4.96539	3771.14	12.6024	3204.61	3030.84	4253.63	144.99	46.1609	486.545	9989.17	813.037	1887.67	1410.12	1421.3	9695.41
0.130046	26.0417	0.162239	1061.31	347.798	26.0715	10.8922	72.8288	488.929	794.206	1787.97	3122.26	144.059	73.9287	484.016	3599.88	1221.17	1043.19	274.502	1346.62
196.905	0.140065	299.451	44.4856	34.0977	244.153	6703.95	9.8529	496.81	11.9422	834.861	480.228	1643.54	529.029	5261.74	942.21	15759.8	3602.84	7684.31	7684.56
155.645	0.220175	3786.54	504.291	2654.01	8.55898	3446.86	2145.45	1265.48	4918.24	955.254	4840.86	4153.24	1532.97	1399.47	10821.9	1804.56	1334.09	2484.01	6111.94
0.00742122	0.140712	1441.17	3250.12	253.385	377.323	5311.35	76.3408	3230.38	56.5235	142.018	347.683	4990.25	5165.52	5003.18	3385.11	3378.19	3231.18	1542.62	3398.07
12.8843	2005.45	28.4424	1225.78	3868.48	145.574	116.78	98.3137	534.679	41.1834	69.4053	2057.78	1704.18	3003.06	5651.74	2862.69	191.801	293.319	4304	692.069
2577.24	1031.42	7072.52	28.7075	3716.51	872.632	623.586	2616.35	2838.52	127.465	98.7243	5333.98	4913.66	2765.77	3341.97	6537.17	940.061	2052.66	2394.28	3927.51
0.0492354	24.2535	3775.03	207.501	102.454	3264.64	1064.86	505.382	4.09155	30.5483	46.8729	161.683	987.637	342.145	4080.12	6891.46	622.159	1575.2	2954.02	353.498
0.0133833	0.976075	188.123	1528.07	2350.39	600.123	72.5185	71.5936	341.662	135.544	730.361	1929.18	111.95	429.634	2429.64	2101.14	2159.48	10449	2844.39	4173.66
0.133484	66.1227	5503.64	1054.59	1024.53	2115.39	4860	11.448	91.6462	281.194	3293.27	12755.9	179.814	1419.46	1290.31	900.553	901.955	7890.95	3314.08	1333.46
2855.16	0.530135	1653.3	49.7908	298.591	1876.32	14.6863	110.689	607.643	815.231	5074.12	3240.4	725.131	212.609	3919.22	2755.12	8502.91	1136.81	1895.93	3593.99
0.108555	1.35589	127.902	520.091	2.24812	13.9806	137.456	11.8721	816.78	4346.35	588.847	130.862	532.722	436.086	17960.2	7768.29	4556.81	1965.93	1303	4192.72
5316.21	3568.35	366.317	144.506	55.3765	188.099	883.948	157.024	120.995	8865.43	3393.78	1844.06	6971.62	275.611	385.247	993.197	412.343	806.556	1855.81	626.442
0.0281562	40.8032	4029.36	379.223	14039.5	1689.66	50.487	59.5706	3644.43	66.7179	97.3408	571.912	139.148	5684.61	6688.47	1478.46	159.81	4959.27	10821.9	516.228
0.117911	3.88481	8.0029	4.43391	17159.3	245.811	6931.85	142.422	17.8859	4200.33	759.237	46.4973	1223.68	4741.59	1032	1989.98	544.866	2355.41	2851.43	1415
0.0147765	960.461	7.48725	5.48702	7797.43	527.627	2858.73	1541.78	60.258	6.0886	4654.99	2159.63	1621.39	8077.75	1206.34	2085.43	5197.95	1721.77	9569.12	9640.59
0.0485714	0.402909	19.7703	4.60371	79.9984	11.8841	49.5004	5.14807	1717.74	15.2716	4.50216	3.46724	4520.34	680.382	2296.93	6348.3	1765.92	577.19	2566.61	2190.3
1403.51	431.731	22.6795	1283.63	203.287	2471.24	5025.32	1764.14	6310.41	57.6635	79.963	319.103	1302.92	751.656	582.221	5189.13	1222.69	2285.62	2129	288.423
0.0865816	0.184474	3.29666	1158.74	10.5557	4516.59	2910.1	3.54047	7.60704	24.0557	4616.06	470.071	2071.64	2509.77	415.801	1520.23	540.126	3449.49	2808.84	934.887
0.0340905	3.31813	18.7242	4.22186	10947.1	588.287	14.1878	75.1183	7.73078	682.052	2202.02	9297.36	385.457	1338.57	2170.31	5731.06	560.437	917.668	1779.65	3629.14
2.08708	2.16211	3890.5	2778.32	8.03617	3418.66	48.1668	6.35935	7.39804	192.439	110.824	5504.28	5538.74	172.632	5133.05	536.364	2640.4	6111.5	1541.23	1772.86
0.437456	0.434634	33.3108	84.993	9845.71	3580.03	2.61021	33.576	1653.27	2202.64	3672.08	3268.07	894.854	2486.2	865.915	1344.27	3410.06	3321.09	2735.11	1857.34
0.707608	1.17298	12.8264	10.3744	56.9566	47.7845	20.3939	75.6166	41.2936	3700.61	665.295	24.7794	902.995	696.698	136.713	5878.49	2529.07	2132.73	473.021	1942.89
76.6044	0.341411	0.501444	62.0953	2353.21	1.99747	5342.15	12.2562	5956.21	127.891	3130.17	95.2735	5387.67	1355.51	1686.74	8261.29	6496.74	1129.71	2948.68	7190.87
0.0953247	130.392	120.575	4.23441	408.442	18.2671	24.7758	3988.21	6.28056	30.5596	185.558	3804	8448.95	3149.67	165.336	1548.11	6401.9	187.19	1285.78	1034.07
0.0085723	0.950055	3477.55	3216.88	3166.76	3826.07	8.78583	15.9483	1918.93	25.6744	67.2704	9.98553	578.974	471.081	43.2144	396.404	2281.55	3267.54	2352.1	5422.73
0.0171533	1.5579	4570.17	3.03308	3313.41	3517.47	8.89863	2873.28	379.671	23.1619	23.6457	1994.82	7189.89	6688.25	192.259	4497.4	465.833	4146.53	4028.32	7791.04
2684.04	0.589169	199.261	2094.46	3812.59	523.609	7465.64	66.1838	15387	2022.5	2738.39	37.9737	4803.83	2857.19	1606.31	1174.33	736.39	9235.31	336.947	4354.94
26.8106	0.259878	3.85478	11.8294	7996.92	1635.61	2.11228	4413.99	696.525	1504.21	8.51433	31.6169	2247.09	139.49	7845.63	1455.68	2481.43	968.795	2292.32	5289.84
0.315646	0.13268	0.401891	24.1504	23.1436	4496.52	2363.18	80.7795	531.653	6.38967	19.2147	2508.9	245.112	1203.38	6201.85	5655.43	488.425	7723.87	1807.7	4060.43
419.624	0.426279	146.919	349.887	1.48719	2.73629	7875.51	58.8049	141.906	3714.37	487.159	22.5611	135.534	4493.27	569.354	7424.92	4238.96	8408.99	1077.69	5481.19
0.440671	4966.79	75.1754	185.907	15.6613	55.2812	2452.05	1555.28	6.24049	1786.31	216.089	43.5689	16144	239.384	12350.9	12387.6	3731.89	8268.57	2261.37	9235.9
82.1024	887.751	2022.38	44.1008	23.7182	14.1398	104.498	181.343	1864.43	1425.04	4036.72	178.676	83.8991	372.305	368.176	7004.21	2491.11	1092.57	2100.49	2584.6
186.817	3387.81	3.55589	1.38149	812.693	18.7304	2223.46	6.97122	7.59812	67.9157	507.062	333.403	7490.79	104.188	1443.37	1762	3843.29	631.815	1207.83	1034.79
3.9736	0.351672	5753.13	1.75342	462.127	448.642	184.906	21.9165	39.8817	11543.8	1872.77	602.191	1424.8	478.566	4388.79	700.023	1608.18	714.087	1834.94	1001.05
478.41	0.0600638	4752.67	8.08908	2221.2	2577.18	431.853	137.08	617.586	818.97	173.419	6482.63	2109.81	2455.8	4409.64	1728.75	3062.2	722.526	2936.77	1455.49
1.01547	2215.57	2221.74	15.6085	72.1827	2086.17	7598.88	1009.48	161.058	8.45117	2820.77	882.299	2907.03	409.94	2121.62	3483.35	8431.08	322.018	2510.18	4792.68
4457.52	0.0745303	4.15964	1.64795	3161.21	0.604591	4529.49	8576.58	5125.56	461.614	2757.59	6070.08	222.56	4085.75	142.013	4396.94	859.408	2771.53	768.061	5867.42
1480.97	50.5968	1.39635	1.39204	1124.06	201.312	50.5525	1409.69	1443.72	1885.04	461.917	1759.72	1549.92	1767.14	3010.06	458.074	285.425	2442.56	1542.51	7988.02
97.7158	13.9822	0.512988	10119.8	5.06972	1.71146	2458.2	1129.1	592.098	17.9206	89.198	5279.32	1134.14	1114.19	662.518	810.186	238.487	2232.36	5970.99	11631.2
0.0258404	0.291782	12.2611	1.7327	4001.12	59.047	7.14807	6307.15	233.769	698.302	192.854	2502.46	356.079	3408.92	3093.36	3540.24	1658.25	1231.41	861.406	7842.91
4.99864	2.00168	4251.23	32.1861	224.746	2.11941	478.923	2.17838	59.189	1226.99	193.596	696.757	1581.88	12582.4	1832.9	3254.36	946.886	2406.43	815.478	1350.29
0.0678866	64.8746	380.009	1.20284	126.759	66.28	264.192	213.121	178.55	769.451	5483.06	185.113	1671.5	446.844	53.7427	2330.06	3357.97	3267	316.565	535.172
0.0388712	0.142238	267.54	13.9287	4897.31	12.7282	348.005	361.671	2656.93	2404.39	5223.19	3199.28	2639.13	4824.91	579.185	4654.63	3849.5	4818.11	471.345	612.855
0.49768	0.0869027	651.928	4.32793	4124.9	5244.02	9221.51	380.406	3772.26	73.0193	7365.25	4349.05	111.227	1017.94	2392.98	2730.17	1775.93	616.657	2685.8	18026.2
429.948	11.7555	7.62436	3784.83	113.273	19.2639	2058.97	1745.87	346.09	32.3164	246.251	6664.33	2427.99	449.46	4561.97	3773.35	2113.19	1494.38	2586.36	3891.19
0.284993	3915.11	0.328843	3557.46	1755.16	491.956	12.4657	1770.41	3021.99	291.214	4939.7	46.0521	5253.97	4268.05	2793.4	7785.25	7263.45	921.383	4028.35	14642.5
0.00407579	0.544338	991.073	305.913	776.746	629.095	1871.14	10.2948	2573.91	2674.93	2404.71	13.6451	2506.75	454.123	6776.84	5067.74	334.589	422.411	1669.18	1547.72
2.30579	0.989875	28.3944	5.43894	21.6694	226.703	3300.16	25.8992	5307.58	247.656	56.0949	46.8963	8020.98	358.684	6201.75	1567.32	1704.35	360.242	3128.89	2784.22
0.0368319	1.01254	0.980124	28.0483	1058.57	16.5819	80.377	21.3528	1731.68	1078.69	3163.76	1353.86	1616.08	1278.72	1192.42	3155.38	3382.17	2501.76	2202.88	9582.26
0.189619	570.379	3203.54	347.573	8.38621	169.821	318.383	8710.86	4324.25	1770.68	373.057	355.183	194.081	3057.5	3021.15	5073.31	2374.36	2486.43	803.436	552.826
0.110621	0.555855	131.245	38.3802	5661.89	18.5113	88.2938	26.9821	1653.94	6235.19	515.862	4771.81	5268.33	2700.38	2180.63	8139.4	212.557	289.359	1125.58	1300.59
0.102849	5140.33	22.8237	15.5314	1374.65	83.4538	60.1546	44.2246	603.388	2038.47	2282.97	1140.69	10348.2	5045.85	319.993	918.631	110.757	2591.81	1611.07	2904.91
0.0712954	9.16319	20.7259	374.333	5711.53	52.1963	2.78233	1336.19	27.38	56.5831	115.301	124.341	148.745	7871	4716.44	3273.95	3460.42	3015.54	941.279	7591.42
0.0378898	0.0976938	1424.35	4.07459	99.4501	27.3051	12.3527	20.9181	295.51	39.7013	47.1764	1879.45	3850.47	3943.05	1174.33	1605.04	1776.78	8666.67	1031.21	3516.95
1440.59	359.043	5.64487	70.0577	28.995	4034.94	215.927	373.505	423.685	415.948	1252.2	3917.27	3247.78	196.851	3139.65	373.641	1732.15	5699.58	3117.29	2539.27
2.41176	0.0225554	1892.96	2366.37	13.7106	3345.9	5485.78	1456.31	9160.73	772.388	364.019	515.373	4690	54.4319	1997.61	2976.76	542.782	1062.43	7149.01	817.88
0.0363701	4331.57	3776.61	211.184	1.19158	917.327	16.2066	122.583	2038.21	1493.83	24.6279	172.223	4061.51	3478.55	2938.59	4119.09	5686.08	1084.28	3447.18	879.192
73.9615	5.12122	104.457	1293.71	405.488	1950.86	1076.89	6.01283	12.1429	1146.67	6642.25	4101.39	2817.63	1239.7	8099.52	1671.04	1334.51	636.62	4520.48	1252.58
0.00475378	3226.2	0.828256	1812.14	27.4982	1661.74	4024.92	22.5438	2104.36	220.681	81.4772	3808.02	641.23	8769.77	1253.72	4489.41	5561.69	1379.17	2206.53	405.618
147.986	0.524308	0.471441	15.4648	21.0954	18.3389	3.53096	3241.66	3318.18	4035.06	2048.67	1356.72	5182.24	262.249	3439.98	716.763	1545.19	4710.7	1158.39	1383.59
493.022	0.0718544	3728.26	158.532	4.55285	1774.57	181.286	70.8307	67.8152	4320.18	2174.02	595.209	898.831	3666.09	151.16	1587.28	6984.83	2306.95	2348.77	7228.16
0.0588682	0.313642	13.6905	31.8224	173.055	27.5614	10.5411	4803.02	204.437	10.0709	847.911	685.24	1176.63	5111.71	2745.54	1380.55	5020.32	617.307	713.038	671.44
2.78148	1.12609	0.230102	96.4085	0.863278	2078.96	1823.79	55.1824	6.73784	224.328	765.899	114.163	136.679	168.191	1413.98	871.586	1657.98	3158.13	1185.56	2078.13
2612.58	2395.66	6088.04	13.448	893.066	2.30462	46.4962	13.276	30.9728	32.2223	14.5614	56.931	924.378	55.9802	6937.03	425.063	3371.69	1642.18	3139.07	3781.14
0.0157068	0.149965	6901.13	434.785	29.096	19.4271	3268.94	491.564	16.4706	11.6109	41.6717	865.088	1374.96	3686.5	220.252	3752.29	4088.02	6680.21	1908.01	680.153
10878.5	12373.1	1812.55	0.855426	315.999	2.3874	2.94422	270.57	117.776	3892.62	10.6555	271.198	83.3207	3322.47	410.338	6884.27	1395.3	1888.9	1165.29	5785.89
6001.78	10266.2	6681.79	0.992622	592.894	143.393	32.5743	1564.33	266.166	459.85	200.119	1189.59	2943.08	3703.69	109.359	2794.43	499.876	151.021	3064	1874.83
84.5317	534.392	0.123351	60.992	6120.95	3681.2	99.6812	15.2194	1630.36	6872.37	1965.11	140.641	175.326	4416.47	96.4112	8078.74	1797.52	3345.83	934.787	889.056
660.331	0.225051	1075.52	10.7819	0.794856	23.3242	2429.53	3937.57	441.632	68.3934	4496.05	48.1987	14271.7	1054.7	2591.07	3047.73	4722.91	1464.78	1769.38	838.723
0.651787	0.158118	72.1146	123.108	4.94308	9315.42	2786.53	159.794	5.602	2767.03	3791.65	325.48	4369.4	2626.46	142.215	849.72	3052.3	4314.29	449.566	9959
0.0200721	1314.96	14.0859	5229.31	2457.85	97.1608	414.763	3804.9	4440.4	53.2345	3764.26	82.9666	173.679	821.681	1219.08	2643.55	5399.42	673.644	4612.58	7260.6
0.0125897	2236.38	2.37111	7.21113	1405.83	11.6838	8.40043	57.5395	15.8398	1711.53	984.648	1982.29	2124.47	11219.1	6377.97	1027.28	5538.88	9377.18	2411.11	4390.36
0.123744	0.378233	0.605136	1217.76	116.665	276.862	48.4069	2071.65	365.2	62.8463	1908.37	2352.2	410.859	806.862	3568.84	1399.89	2881.77	2921.79	386.02	766.642
0.0495984	1.52888	2173.33	12.5934	71.8392	1154.24	126.832	53.2042	1601.14	2274.05	1393.67	51.6225	479.943	6550.85	2891.84	3466.93	2293.78	5753.81	674.034	4622.38
1908.8	1603.75	186.155	2.79339	2.362	9.44681	9621.79	2543.33	59.5892	1309.92	702.791	5751.94	4126.22	6126.26	191.41	11587.9	4080.53	1430.08	1746.5	337.681
0.0334706	0.0446865	8.72641	909.301	6623.51	18.9522	328.924	1376.9	2033.79	4562.17	87.4997	4777.2	210.064	3225.34	297.361	1338	4926.87	703.958	1664.88	170.419
0.0165898	4.32838	182.746	2221.59	620.387	16.0976	113.96	2858.71	2406.85	576.441	2344.47	1545.83	544.777	336.592	3342.03	173.763	178.097	1121.13	243.295	5830.4
0.0757377	0.200744	4.45147	5716.1	1803.7	6931.83	1751.1	50.7392	131.876	141.382	143.534	12434.1	696.881	4745.67	7700.81	1203.8	2541.06	3114.36	724.131	6865.31
1151.89	982.043	4417.15	4962.5	2.52165	36.5123	7737.33	1115.67	1371.55	1690.38	30.4202	3797.89	1132.74	2392.75	6239.55	5369.5	3914.74	1418.22	6593.93	641.255
3.66112	5.5905	3.97889	169.097	420.892	17.513	3335.62	1983.62	117.601	103.587	31.2886	550.816	2547.48	812.785	1074.76	1815.64	798.158	5606.2	2559.57	3235.88
0.901397	102.582	5500.57	284.357	560.476	480.131	2077.71	104.217	70.7351	280.413	10541	1128.31	438.69	5099.4	2686.04	221.882	392.853	787.315	1298.54	2646.7
0.718296	1145.82	1537.5	366.669	41.6163	1994.47	63.6811	195.614	17.4033	934.042	1225.55	28.3108	169.192	191.32	63.8786	1950.72	14174.4	1903.86	5772.29	2002.41
0.917906	0.554768	11.1423	3.60433	3310.18	267.454	17.4457	358.16	1211.3	263.391	5250.45	2835.92	5641.89	237.16	356.764	3965.1	1259.83	9512.59	1126	255.124
57.5418	0.139355	2077.09	136.863	19.8666	1607.62	1865.68	3198.78	274.414	69.4543	1350.95	5346.13	427.992	176.743	3085.34	1988.28	2177.13	1042.46	3885.17	680.41
30.9374	22.5021	2663.08	41.0305	143.752	34.2739	174.597	12.6453	16.6156	2668.98	121.247	2895.09	3090.17	569.666	4242.13	6427.13	2556.53	6425.69	9946.16	606.279
0.10822	0.0462401	195.602	451.815	1482.67	6.47053	1.69219	1770.92	2149.57	4.7518	3355.63	2290.54	2729.1	473.23	4106.39	1370.46	5260.55	1362.06	12108.2	2720.47
3.46382	2.04872	15.4947	7284.81	307.147	4095.73	90.036	1856.18	315.131	7719.97	3672.21	278.856	1217.74	203.176	100.249	4225.2	9048.61	5149.32	2550.24	1329
4159.8	116.19	6.36879	491.497	41.4772	4332.12	777.801	7.02291	5178.23	2682.6	2239.64	4921.94	343.329	399.49	11261.3	386.098	308.597	1530.75	4454.84	4908.95
0.0343162	59.5387	9242.3	19.9025	1.89383	0.750271	1786.49	80.2059	6425.71	2098.42	730.108	10725.2	1608.29	347.958	532.613	6485.43	1871.99	7507.7	1148.53	844.101
0.0485308	4299.96	8.0563	1.72198	3.50355	1993.66	1247.15	72.6185	216.001	126.65	23.5574	4044.33	5958.62	210.76	5313.48	574.252	4199.7	644.958	986.983	3010.57
0.0543818	0.576416	0.156619	381.882	3.13411	672.474	1789.86	8.0288	7061.57	29.4783	198.197	4225.42	76.3728	251.863	869.962	621.789	5194.81	10323.3	2903.64	5176.49
695.777	3361.49	0.325692	0.735303	6.71467	4.03251	119.732	20.9713	7638.1	2200.46	84.7044	1697.88	927.597	2271.45	5055.87	1811.41	2108.06	7055.22	5135.52	426.744
2094	0.922365	1338.93	845.836	10.6618	998.571	7.6045	3550.43	1032.98	15183.9	907.616	274.748	750.812	1869.35	728.292	2819.08	381.542	4285.09	1010.81	475.151
1144.76	5579.1	8886.7	3.43295	1129.19	1253.36	619.905	148.709	951.111	4732.81	2960.89	1573.87	140.59	2551.75	2175.58	2800.77	3714.92	541.676	1714.67	3779.49
0.0610879	1625.69	1344.54	7492.94	4448.55	173.531	3623.25	147.521	1621.55	41.2084	12.315	6677.6	419.498	5503.43	4793.39	1429.68	207.322	6072.26	785.998	1266.33
0.00771296	9.37483	9.37525	0.895778	3266.65	495.997	1197.93	27.961	1943.37	21.2377	18.8136	1283	103.81	2098.31	1615.89	2828.71	9399.92	1195.36	561.685	2458.74
158.638	0.0343711	19.2472	14.2883	16.5757	207.452	6.98451	3233.98	4.32243	14.9096	414.774	972.619	183.086	8443.3	510.359	451.945	6162.46	243.793	3050.68	3738.26
21.5392	0.810673	2.43627	1973.31	4.98467	849.802	7.71712	696.848	16.3424	141.535	2588.91	1798.67	154.622	118.168	5553.98	646.687	981.025	581.933	843.778	1133.57
46.1441	0.72124	96.4718	35.9597	1694.23	1122.11	5968.22	6250.11	116.722	1990.93	20.2862	810.787	392.017	340.993	7570.98	693.274	1413.89	2548.47	2053.22	3079.64
19.1081	0.549638	1.48893	2765.51	4967.09	1667.23	2254.86	7.49446	14.6091	520.754	5019.97	2489.79	3136.06	295.994	199.206	4988.91	3657.81	3517.66	2953.25	2342.22
1.0645	3.61214	14.452	19.4226	45.8282	51.9024	427.947	2163.42	32.1556	142.474	350.787	1174.42	5024.63	313.854	526.843	1343.46	2821.54	2284.58	3293.91	4096.85
0.0187829	0.032761	48.0247	3.26861	43.3343	5154.08	15.9841	14.1472	1552.42	16.8769	869.988	35.8501	6651.34	4201.22	793.072	2970.59	4274.83	5058.42	5648.07	2088.41
1764.37	7.78545	662.776	17.3633	3.27721	30.8749	29.9734	219.007	28.6042	26.0939	6013.77	1168.58	16.7414	3750.34	3311.1	3715.96	3302.57	3848.19	3342.42	5478.8
0.071896	0.213753	1.11186	1.20713	448.003	2728.61	40.6477	770.545	97.2388	136.985	1782.78	235.231	3269.99	613.04	2184.28	1657.83	3739.52	5705.14	2938.01	8434.86
6.90561	1.82446	213.744	66.2374	6971.49	808.25	476.018	28.5299	1678.78	2008.68	889.638	5263.07	2136.01	1489.03	904.16	757.638	2388.27	467.373	2363.92	3523.57
0.0250388	0.390668	71.6007	3507.52	2.38476	3.75978	3972.48	126.976	584.17	958.737	105.106	2487.04	102.573	3660.79	2526	5543.33	1834.03	300.9	3451.69	4465.1
0.303849	71.4052	0.46368	1.92919	5.28611	1144.85	1484.44	1264.72	3007.27	18.7004	14.7618	1773.17	52.5895	2541.75	10071	8275.43	237.651	517.694	307.762	3906.94
1765.64	4807.48	0.95381	3.80695	124.835	12.3294	212.366	24.4605	8.27895	53.2692	445.867	171.014	1901.86	1123.45	4729.22	4759.58	191.94	1061.34	824.11	4144.4
17.2392	2206.84	1981.16	280.437	2913.36	2.5376	2544.71	259.795	3.74699	196.315	509.868	314.262	174.994	976.44	1025.1	1540.03	2656.19	4903.72	1388.18	2890.33
0.00867836	600.313	17.9963	2873.57	30.5104	1642.9	1951	149.869	4885.24	886.998	96.7778	2585.21	588.355	862.859	5638.26	2159.08	2911.77	1639.16	11429.7	2369.37
1159.19	0.558818	4.03746	156.823	333.47	7320.02	16883.3	13.9167	2185.44	2962.91	164.093	2635.48	519.547	910.431	1342.55	3074.29	5866.37	4716.93	837.22	4452.42
0.0214564	0.571957	1323.2	55.5251	2.47893	17.6239	22.7168	199.054	3697.09	972.019	596.768	307.794	160.57	97.8692	3402.42	2603.2	6726.9	2381.53	5242.14	355.403
18.086	4.1008	18.6909	1.21029	91.2741	1642.65	1503.44	5.04886	1428.07	78.8358	1691.85	88.3275	1089.3	3135.62	386.101	8058.7	1353.02	1999.62	2054.46	1107.61
3756.02	5.33473	0.699425	5.37244	1616.13	112.598	253.003	311.316	179.541	911.631	4171.64	15652.1	580.124	94.2115	1688.75	2217.68	4660.84	3225.52	571.083	1188.89
81.704	66.138	6.15792	5223.15	97.2492	302.406	16.4541	210.767	511.203	1022.82	878.086	46.4476	1717.36	2454.28	1193.33	3291.49	2274.38	600.997	2446.96	1154.93
0.158526	2.10685	1.04291	146.457	8.76801	60.9671	287.304	5152.57	103.304	102.993	11.3778	7459.56	660.584	2114.76	96.4465	2378.59	128.67	2099.47	1097.98	3577.28
0.921511	19.905	65.7295	4358.37	101.891	3739.13	141.477	15.5439	26.2003	480.26	209.455	2202.28	161.638	1454.2	3296.89	1557.44	6659.66	3152.63	232.293	938.181
6.98809	371.872	0.178707	357.545	40.4399	366.788	2160.47	658.085	1506.79	956.992	41.8832	1441.56	2552.05	656.68	5107.89	5385.91	6287.63	8569.42	4363.03	5878.83
50.7983	0.582671	0.893465	5449.85	189.328	440.703	245.754	1841.67	5532.1	2169.64	5815.55	44.2719	2458.32	114.724	336.764	2852.13	1413.13	1307.32	879.009	5160.22
1431.78	1.20335	2.34475	0.460567	3823.87	5826.69	934.686	90.4708	3759.84	7.82777	1776.33	29.857	3594.51	5411.38	543.856	242.446	8300.39	2387.85	1229	2270.6
1558.5	0.91862	735.826	5.9896	21.801	1143.68	2627.48	27.3906	48.3804	3286.7	15.3419	1742.52	3587.24	2456.72	7397.32	1804.72	805.762	1269.67	3972.29	4321.21
3343.94	26.6462	26.8814	8.26973	42.054	1780.05	5.83436	8443.65	1808.12	4354.61	3.76872	585.468	3001.63	284.894	3717.22	411.498	568.44	1553.13	425.11	2085.34
0.24689	1517.01	1.03018	38.3545	1363.42	4163.83	16.9092	4237.44	99.498	84.2493	24.15	2881.88	2192.05	359.941	2121.27	1823.98	4103.1	6527.6	1529.92	1860.5
0.147359	441.295	1.78958	73.2054	66.9724	1.39119	11.9431	10.9559	11410.3	751.355	336.735	246.534	2867.11	3391.59	1381.12	801.698	4053.85	665.369	2347.98	4107.52
0.0225535	955.072	908.555	258.982	265.329	75.6942	89.3083	88.8683	30.3991	649.871	19.3506	23.1794	7233.38	2828.8	6551.19	1411.02	5878.66	3777.18	3236.74	1265.46
0.0179184	17.1765	6781.7	2.21377	5910.35	1726.34	1032.68	5.47999	111.025	117.755	5408.87	1476.36	6545.45	90.7026	4912.79	3249.08	2704.01	2044.34	768.883	2403.09
0.0932639	700.926	36.4971	7.47589	1083.15	2787.98	87.438	1248.42	3143.97	17.0557	10.1621	430.144	1536.91	5927.72	3814.81	2789.66	2575.88	3563.16	2596.96	2679.76
0.00762474	0.178941	14.9562	3127.29	14248.4	4230.3	258.318	734.337	518.357	2884.51	3670.98	269.482	422.07	3514.75	5062.39	4327.6	2105.2	1481.54	1025.15	1406.38
57.8816	0.0654145	0.39185	5.38798	63.1646	2761.52	2474.51	845.174	729.98	6235.52	17.2996	5149.9	866.549	4541.7	188.208	14372.8	13356.9	5483.85	468.963	4494.36
2869.48	5378.91	9.75157	22.0768	6313.74	346.713	769.496	39.992	4202.66	9916.41	2937.35	2516.79	5083.56	4842.37	91.2713	334.076	567.558	1313.82	900.91	8155.43
20.6072	1625.38	159.731	1353.21	1907.52	84.401	1884.55	254.423	4128.05	94.9508	154.31	1201.95	2178.27	1966.73	396.24	602.212	2759.37	1812.26	5761.81	5436.25
44.2552	0.214418	813.957	34.4059	4.81118	18.8413	2110.38	19.6132	1541.92	14.1808	222.283	5440.57	4280.04	71.146	2800.88	489.548	4773.61	2453.12	1073.14	776.851
0.479718	93.367	7325.48	206.77	102.907	3988.9	39.4982	9249.66	66.5407	3215.39	240.311	2324.04	1585.4	1440.02	2235.25	1171.46	2069.65	2173.11	1057.69	1643.43
20.1328	0.149286	15.9338	539.372	1200.85	1989.39	3.04527	19.7779	39.0042	2121.93	5658.32	161.887	979.138	6587.23	1715.38	669.445	6270.85	1092.08	5659.38	540.914
0.0775172	1.04809	1089.85	1.24732	3436.93	1.52915	1955.25	55.3999	10.3356	1028.02	4631.09	945.933	6831.67	84.328	1198.49	687.675	2332.89	3701.25	4692.6	2074.19
0.00596121	5455.95	375.137	694.111	2135.64	44.0308	11.1575	5602.89	729.334	2.37834	32.985	5922.83	160.801	135.353	666.98	2379.42	547.204	5928.71	5829.8	1741.56
121.198	5.41051	4134.95	1263.69	58.85	84.0094	8563	764.571	79.4302	50.0754	66.6211	10169.7	493.204	2248.33	7824.31	1622.56	348.64	576.032	641.765	906.194
3442.05	10.3592	1.51795	1.44722	2688.45	2077.6	385.517	1956.66	45.8193	1639.55	5963.64	1009.54	4911.9	4516.74	1916.02	91.94	294.236	1801.43	3232.46	3584.97
1.04569	93.9745	106.038	4.14998	4340.72	60.9546	64.0546	516.418	3692.74	16.9551	4741.31	862.541	558.38	5723.08	8836.7	1562.42	688.737	2519.4	6493.07	3294.71
0.00514753	164.623	95.7895	0.627233	2173.06	2856.5	1314.8	6320.93	178.305	6.45526	10543	50.4827	3482.43	583.063	1095.64	6985.76	2572.52	4099.75	1989.85	732.058
12.5109	0.0889871	4.33234	154.518	1202.85	3.69853	5804.21	2114.88	109.701	11.0746	1944.99	3712.18	3888.35	1797.61	988.391	4386.64	3487.15	1078.39	492.529	9049.95
0.0836425	0.120667	7.3283	4290.67	146.203	2856.04	79.9873	166.467	101.855	10188.4	5052.5	33.8185	655.514	6741.47	5272.1	1622.67	2442.56	1098.88	3903.03	2069.36
0.324209	0.257665	4699.28	421.034	3728.8	455.656	2620.12	3.44368	123.253	46.2815	10.4167	3510.45	4143.09	6741.35	953.078	1275.16	5781.35	1108.17	1879.36	3629.57
24.8852	12.9677	0.416041	5.9328	20.6795	2045.15	1432.18	3333.98	49.6107	212.046	28.9846	2611.99	483.762	802.734	248.748	3626.07	1014.59	5452.02	1371.77	5441.05
0.297316	0.164007	99.5073	1.14294	15.3233	2217.63	1133.08	7661.82	31.6366	60.1041	3772.21	1677.35	298.316	785.688	202.895	2565.45	883.336	890.282	1533.65	2578.52
0.184422	0.0494359	1374.67	8.57763	2645.23	245.981	2172.97	145.269	5977.11	75.4636	510.644	665.572	1469.88	3004.95	599.102	12117.8	3019.81	2506.28	2259.86	1979.75
0.00789311	10.2901	0.44669	80.8606	720.026	63.8136	2217.6	2614.07	11.4501	27.5187	6098.46	358.939	67.449	1586.11	5041.18	499.659	2810.92	1279.78	227.826	669.389
7.45254	1.22018	2540.52	15.9155	1372.1	178.714	56.7147	20.8145	2782.62	4.53219	4440.34	47.3097	5803.79	2584.14	1903.89	2516.28	2720.32	6056.97	3735.76	9982.75
1.0684	0.320342	0.699578	1.1591	2277.87	836.861	56.4198	116.697	2626.79	934.646	1849.91	1597.33	898.449	1143.27	652.099	204.399	7813.15	5427.23	3039.21	2286.93
0.0321994	0.533572	44.1676	14.6034	1531.54	2525.75	107.242	8138.97	1412.75	5216.05	198.704	1577.66	1260.67	598.775	275.281	4036.44	1117.17	503.046	4933.61	2624.97
0.0455511	12.7712	458.031	0.479015	285.398	7338.07	194.219	23.282	26.0524	287.285	54.0986	713.986	533.416	1932.91	929.787	855.761	1608.13	2573.29	1585.85	1696.1
0.0644017	0.570568	1201.08	99.1152	535.055	90.009	2005.56	45.7188	18.7883	33.8333	3.32439	137.328	7943.27	6999.53	536.467	5865.48	1147.53	3465.54	4749.01	9308.43
2.40887	0.350356	8.76003	18.202	11.2754	11400.1	27.2727	1527.54	661.723	9.02263	23.657	7368.2	2457.21	7489.21	6178.41	858.97	1717.67	697.353	1638.89	256.052
0.0725443	1.08152	3437.84	2252.05	69.3319	1483.51	32.8165	3370.94	5063.25	2247.22	1511.05	791.171	1569.35	2449.28	255.128	4074.22	1088.31	18963.5	8603.6	8438.72
0.0131733	0.510974	106.481	3.70245	361.048	143.835	247.385	200.296	155.209	3898.84	338.223	325.898	120.806	131.505	1743.48	5488.34	801.857	12685	1680.02	729.855
12793.3	0.144442	5155.04	6.11476	921.791	15.2692	755.634	853.416	4938.05	3846.79	761.555	68.4019	58.9363	4797.07	1413.54	4257.99	3272.21	843.369	1354.95	3414.6
0.403528	1478.95	41.8324	2.21128	13.385	1.11913	4611.06	705.474	2705.28	233.474	7854.8	4591.41	3262.13	8273.27	6492.58	9453.62	2165.14	7608.03	1638.24	402.496
2435.64	1.07797	2.59167	5736.44	121.072	3.45521	26.5556	13.0314	84.6001	5502.48	33.3068	578.536	100.598	576.045	5071.55	6421.23	1002.8	5532.18	5965.7	2456.12
1362.94	350.609	1423.91	48.321	533.09	722.906	1028.19	6651.84	2413.43	2938.74	16.8251	62.6393	840.726	1892.18	2550.65	616.253	1549.27	4948.61	5582.23	570.224
2166.88	3.02275	55.7441	2224.16	8.85745	67.8449	111.566	35.8635	7193.12	622.679	7105.81	99.2019	1872.95	782.72	1622.08	1214.89	14611.6	519.595	879.599	1018.54
0.0185106	1699.91	934.83	34.853	167.173	2.53826	12.0727	2295.11	16.897	3002.12	14.2414	1798.85	1166.19	8484.85	2138.5	853.795	1509.73	3127.89	238.469	522.955
19.4569	0.258149	45.8556	140.701	153.531	26.3372	28.8405	1427.81	4.60875	1300.12	1486.79	20.596	1347.88	731.891	245.936	1416.48	8699.11	2102.57	4038.53	1634.95
0.018085	43.2397	792.032	1.5464	105.492	2727.4	173.853	4436.43	4.64391	8.12895	31.0833	103.052	3157.39	823.793	1558.64	688.968	11899.3	10329.2	564.302	1917.95
28.3878	1.01224	231.302	126.524	2316.89	11.7974	6044.73	18.9152	24.1707	69.2553	5307.61	3667.26	167.098	635.208	791.582	3726.42	3512.6	1611.87	2338.74	1056.08
0.0412727	134.09	2207.5	413.857	335.501	223.189	8248.52	4058.91	204.273	9057.31	173.584	4054.1	660.458	1137.88	3210.54	10060.4	2660.27	923.366	682.052	3716.13
1785.54	0.126593	31.2165	3.57477	252.798	11.3864	4.14555	1987.32	143.474	10.531	2332.12	4861.59	3425.48	758.277	2609.55	197.184	4962.14	4878.73	1158.89	2049.68
0.102183	4101.28	5683.58	1.44041	3157.24	2024.17	518.58	75.4599	106.117	719.076	2154.99	1619.06	5479.32	3235.56	946.062	753.52	640.662	4943.97	8551.28	6837.47
0.0993319	624.569	341.553	636.15	230.692	73.3	56.4249	554.798	1587.12	7.8482	1946.71	111.814	1996.49	529.873	3496.37	3811.16	1261.57	10026.8	575.298	17098.4
1782.34	5.70377	508.204	0.372604	13.6676	61.958	777.72	7620.59	1309.53	55.6876	734.842	105.37	40.3327	357.17	931.574	1406.06	3541.34	1172.22	5245.24	5153.22
1852.05	0.629023	1265.2	7848.2	18.1049	41.6989	909.876	2.83508	11583.8	20.7787	126.073	7360.98	1898.81	1450.78	12152.2	7393.59	2013.22	5029.89	3223.95	1291.28
1142.62	17.8651	0.980147	517.422	193.075	146.101	8.15322	126.343	3175.86	1358.93	4098.92	2421.01	2241.41	3104.24	2384.55	1425.72	6551.94	2936.18	9041.85	4697.16
236.491	139.906	6.3225	1463.29	2907.29	4959.55	11.3578	3.91758	19.1144	542.441	2420.54	75.171	897.365	3723.94	280.567	4904.83	6805.89	5432.77	2382.04	3292.91
3.05254	2.89469	0.479272	5.31674	485.97	1.51446	38.1532	5844.43	72.7025	78.6603	260.739	4197.88	427.612	5068.35	8053.48	8524.69	2026.47	3317.75	6512.62	11351.5
0.206062	1.09413	2287.27	595.176	4375.8	2.84762	2090.56	8073.36	16.143	4662.9	2393.74	2418.56	1737.17	341.46	2845.6	2968.82	1673.46	3324.66	1106.84	8037.76
0.144638	0.629156	8.64136	1618.57	40.4248	1084.73	2380.61	3688.94	1072.7	61.3617	10.2019	9612.55	5726.13	1034.93	377.316	244.419	2080.11	3710.8	4973.9	8371.44
0.388074	0.101544	3674.76	2607.79	807.682	5384.56	138.236	3.35919	2178.26	165.35	24.9333	33.9135	31.2867	5137.47	192.651	8818.88	2095.75	554.84	891.701	852.12
3905.86	6.73742	7.40648	0.407765	5312.13	848.623	3.62677	439.329	763.073	3936.5	33.7243	1005.23	138.576	11573.7	1781.15	1615.94	3699.3	1377.05	2801.1	3225.96
4.21929	5315.6	98.4252	11.5179	235.645	36.2539	328.577	621.09	11.5279	10534.6	682.735	2905.4	1860.85	1713.32	172.541	256.279	2282.23	1770.87	2182.06	7034.46
0.442591	0.207846	1783.95	1494.32	127.706	11.2654	238.884	65.4592	52.6795	4528.74	3187.47	5200.91	2705.04	4601.01	5191.38	175.626	1259.02	497.526	4654.68	5139.13
17.5162	34.5613	94.2205	4.83751	2811.02	12938.3	19.0259	3337.7	31.9334	9409.32	6214.93	33.2347	1134	618.181	5267.19	2083.66	3976.52	9371.63	3942.82	1628.11
0.0447141	0.279527	959.009	3.19637	6.36058	358.117	656.104	42.7205	406.616	1333.03	400.347	545.617	447.736	1237.71	3678.11	1155.91	2204.43	7954.82	4387.78	3514.46
0.947866	1991.54	184.389	0.579817	1346.94	10198.4	10.4144	10.7332	2154.88	433.825	4622.02	39.8167	1141.84	803.545	473.553	201.032	811.501	807.524	689.965	5121.14
1984.85	18.8198	1.03872	1.4564	559.558	231.658	4290.69	420.19	21.1507	1678.48	662.366	69.4352	1993.34	3391.64	4598.27	1784.41	2284.33	392.482	2399.81	1584.98
85.9621	0.236187	719.122	3.43102	1.28392	772.648	739.784	3451.85	37.0768	7582.6	2484.79	4563.04	440.376	924.135	3344.06	2395.43	2781.45	4588.92	6236.34	3787.38
2599.13	1.29754	33.7198	109.109	83.3812	1955.7	2363.31	2622.18	3562.97	7002.29	3822.4	70.1578	629.42	2361.91	336.067	2520.6	294.058	1273.91	905.857	322.279
31.4751	0.999741	2169.2	348.906	14.368	802.742	1787.41	4050.61	30.0437	4248.02	3275.62	8396.12	160.984	1760.27	6264.77	5116.43	180.242	3715.85	4364.49	2213.95
1.76859	4.08764	837.924	1258.66	47.0968	1210.44	31.8533	1613.64	4561.88	15.995	856.862	3068.33	135.677	4919.3	635.328	6405.53	6798	6786.14	4953.03	3571.64
6.34337	4646.41	1583.74	3954	255.015	98.1418	124.27	35.0308	94.1149	2471.41	153.11	8916.16	49.8372	7774.32	1299.71	1637.94	1052.09	733.343	719.021	4055.13
1584.01	364.751	4059.5	7931.98	2729.81	19.2856	1976.18	7474.13	21.4674	10307.7	2.16332	161.38	773.09	1474.81	2837.5	4239.19	2557.72	10432.2	4943.65	1199.29
161.472	1.34339	1.69591	5.70446	1249.14	6077.7	66.6777	675.762	42.7883	45.3602	11317.7	52.8226	370.955	97.589	68.0872	498.357	7516.81	595.429	2495.07	2993.78
0.0259836	12.5659	0.917643	834.94	2205.68	53.8694	1277.02	1984.75	122.54	802.385	31.2589	1471.3	1467.12	205.089	1602.41	2133.51	507.25	292.789	11516.9	6318
14.2372	16.9171	1709.26	5.75834	7447.52	521.628	5233.18	382.041	592.79	3039.44	82.8833	150.502	4025.48	1483.89	3116.1	582.93	779.895	4250.39	348.075	1641.53
0.0540848	0.49808	45.0114	1755.38	13.6948	560.984	1177.59	722.718	119.612	3522.32	90.5437	4397.22	1001.84	3184.99	469.702	1349.57	2103.95	1735.16	3444.4	4644.34
1.69827	156.106	2455.76	239.585	1865.16	3.45365	2.40171	7.31872	31.0402	3670.31	3438.18	849.546	6043.32	258.641	4418.96	1332.03	6510.87	4738.11	2286.15	3575.4
0.0209712	48.3193	878.297	1989.56	499.329	760.787	4.46245	183.749	52.2629	11.1341	289.41	4043.2	823.071	1398.89	2504	10527.9	2999.09	943.101	331.454	2981.87
0.0200067	59.526	6687.87	2313.07	4720.27	2.52342	351.093	403.936	9.37704	135.271	35.4442	317.75	9302.82	4527.35	9909.58	5291.17	4569.38	5451.01	6690.34	3136.47
0.0109233	0.185161	20.4901	6.50657	3837.1	14.5615	1413.01	1146.22	109.063	5365.83	1079.08	1813.2	9334.84	1471.04	1409.25	312	4947.37	1813.68	3486.79	2354.62
0.212477	2923.17	0.877368	250.237	13.2074	122.348	6057.92	28.934	65.5691	4081.29	603.846	47.2659	2842.62	411.955	740.72	2769.71	1208.68	2253.21	3505.83	2847.26
0.00714445	4387.63	3465.72	139.768	420.969	610.409	34.217	1954.54	2941.65	37.1356	144.798	471.781	3493.21	953.754	8257.44	667.483	3856.79	2071.26	2512.02	3274.61
0.824493	0.204951	5634.77	10518.5	270.617	1.23219	1050.96	99.1591	282.162	15.0413	62.4011	690.584	79.9114	93.7154	7493.31	859.456	1208.44	4193.44	2580.43	2454.23
0.0867902	3638.87	1.63869	37.1893	493.111	209.208	9.13196	51.7178	3293.42	71.7549	231.417	47.4303	1632.52	180.551	12260.8	2174.64	560.288	2898.06	445.917	1238.36
0.0128315	167.871	9976.35	1686.5	2473.26	1247.2	6102.86	227.707	7.38563	50.0558	2769.02	525.921	1173.63	295.758	5922.54	1314.89	1019.44	538.032	3323.9	1754.46
0.268793	11.8707	0.271596	0.725377	7925.34	3474.86	5726.78	3156.19	192.99	834.335	2668.68	289.919	8677.82	3239.06	377.559	249.275	568.814	3488.22	442.972	1446.5
4.61313	0.282685	2.10161	175.303	5960.27	16.4369	229.003	2689.85	296.391	8.67451	864.747	402.904	56.5932	5907.9	7200.59	3087.7	1752.41	3328.65	6813.07	1297.82
25.8128	0.152829	3201.08	5.86904	496.089	453.835	755.889	358.868	5758.5	133.582	110.857	5703.63	864.604	5986.79	3637.18	3070.97	688.851	1534.5	706.845	11686.2
0.0901815	9.52811	0.954468	3.41383	199.657	7560.31	389.227	383.03	478.223	83.0952	1439.31	1173.36	635.203	5215.15	1785.38	4947.31	469.39	12535.9	1794.99	841.085
0.0545835	1.30501	173.1	4.23437	1.1534	642.152	179.334	1743.57	500.884	1708.76	337.666	2885.09	1442.12	4617.06	5274.82	398.806	2904.24	6853.14	2067.33	1474.85
118.883	1536.52	1939.58	6968.47	87.1987	1521.14	1431.3	2834.26	34.7464	58.4164	1166.2	26.5804	85.1172	5260.83	1892.72	2951.7	2719.31	3914.7	454.829	6057.16
0.0516816	0.487445	3.49138	14.7826	62.346	280.795	2279.88	1443.31	3575.07	6740.01	93.8138	6804.37	77.9284	41.6197	1417.58	2138.78	1136.97	1484.82	753.88	442.492
0.0151311	0.786865	0.98962	1.83227	2.99122	5.31055	1311.39	224.895	185.39	89.4109	133.764	175.583	5391.46	6748.57	2246.01	803.678	283.317	4558.29	447.628	1391.91
598.183	0.408704	2.39939	2.95546	316.517	2032.5	30.0566	1662.16	585.531	405.267	88.7591	25.5905	142.508	123.755	2113.11	663.51	3721.72	3833.56	2159.53	616.511
3935.88	5.07558	169.221	516.924	35.5883	3564.38	2240.04	3391.93	3.12747	2379.47	2526.89	1521.42	158.445	5237	9732.83	634.812	2663.37	5744.29	2753.63	457.749
48.2049	0.100316	0.296681	216.977	119.638	45.8853	92.1305	2783.36	13646.9	497.323	7291.39	4716.33	2810.3	4270.4	2678.34	4076.45	6292.66	1573.11	2372.99	1008.49
0.00345105	0.369941	388.494	4.75505	1181.73	12946.7	9161.31	6483.78	4012.17	509.951	95.6286	1649.37	287.683	2040.33	9294.59	16979.7	984.292	799.58	5227.14	13752.6
0.00921689	0.410561	0.4072	5.4328	324.893	176.62	6362.48	2.84425	5103.08	4629.93	2128.17	3151.32	2576.47	299.025	15908.8	5608.48	871.221	4003.34	916.58	2123.01
4165.45	2.35512	0.146234	5064.81	687.907	855.653	2983.4	104.548	4.19353	8.86604	3479.02	846.564	2694.69	1120.51	678.366	845.891	4374.7	1132.58	6877.77	3235.46
0.518304	1162.43	5.22581	11.7863	636.618	3930.37	10.1849	366.385	906.108	2536.84	1866.75	1746.89	1061.95	3038.38	2906.2	1081.78	220.746	529.064	2040.83	7991.71
1137.91	0.0706584	329.979	3680.75	551.26	269.619	83.2426	1052.4	12.4517	1809.85	6042.5	876.216	1476.18	722.709	664.639	3174.37	5534	3825.83	1780.5	438.071
0.0591416	0.657118	750.587	48.9595	1.24392	4.70616	2626.45	79.0317	1373.74	2976.18	2680.31	367.87	241.335	1803.2	626.608	3742.96	3657	5440.2	6113.35	1848.62
62.8847	0.0666785	688.456	112.291	201.376	758.151	18.6052	8.56104	61.0275	364.633	146.128	172.234	403.103	403.163	3725.16	2192.19	9253.7	2247.17	1582.35	929.571
0.294056	0.428856	1.58305	0.64448	24.2755	1851.39	341.361	1638.96	1542.67	412.414	120.552	2499.62	1058.54	85.1375	2473.29	2266.61	480.776	2598.99	1462.82	6004.75
0.44712	38.8978	38.982	66.2701	506.084	465.01	12.5418	4074.4	4085.73	859.8	3386.08	50.2378	17280.4	1539.67	8185.96	631.103	6753.39	2638.42	4640.53	3249.45
0.00780738	476.988	10.2415	1.51382	40.2761	210.636	2826.42	1898.32	5648.15	199.542	817.782	2005.77	6266.68	482.13	268.535	6524.95	474.847	3028.85	1194.56	920.314
0.111411	216.101	2.32715	8.29247	972.511	811.252	37.6854	560.731	8.61416	65.7192	4819.35	3305.85	2061.76	3875.6	9897.91	778.372	9331.62	4875.27	4409.1	1589.34
0.00464997	11.1505	177.103	2987.34	1232.28	727.778	16.0563	60.7185	518.556	79.9823	2896.36	1617.91	3245.83	470.954	3535.7	1004.34	2683.76	2634.14	1422.18	1438.89
0.00772854	1687.24	0.539058	189.774	2.56078	986.717	4.45169	84.6504	4.23191	33.1083	3797.49	324.719	189.147	3209.2	1141.75	1365.83	1011	4789.81	10428.6	2460.78
0.021724	2.1166	116.124	8320.13	7.09278	13.7891	171.081	4043.45	29.8951	2647.66	902.319	317.582	12550.8	2319.65	6206.29	3138.77	4768.2	12078.8	1791.36	1559.81
1.79111	1.76789	0.465258	0.84789	7.03966	853.713	2.0135	2560.35	374.838	623.41	2548.86	3655.03	270.268	1402.22	1807.2	5363.37	1500.14	1844.64	10702.5	2395.56
1.81068	3469.48	1408.06	5424.28	44.9241	7197.98	981.106	2534.49	780.408	45.3925	3626.99	2211.41	52.3398	318.034	344.797	1425.22	952.913	4051.03	191.049	1068.17
5.16111	136.091	0.469872	4.89178	1628.3	3442	3597.57	63.0923	11.9574	1502.32	163.922	1696.94	3693.26	1847.16	3507.9	3767.29	580.398	4029.58	1450.37	1657.13
0.02184	17.7687	0.418171	0.916819	2779.14	3.48497	200.126	868.484	26.5207	325.922	54.6733	60.6327	4622.88	2521.96	2020.66	832.5	2901.27	304.275	466.834	805.342
2.77982	3.42959	3530.66	10.1162	165.08	2967.13	1995.91	14.8506	2689.32	839.032	9424.1	2441.27	1181.17	1413.86	2810.71	9616.42	2436.92	6419.78	1014.06	4004.81
3.95856	2.26838	1.52009	1788.5	3391.24	2.22319	4540.77	6.70568	2438.65	42.5826	76.5711	132.513	532.277	9567.25	3947.49	511.009	2840.05	3273.87	5838.62	2346.76
25.7009	41.7468	1564.93	10.5891	6020.21	509.677	7.50621	102.164	33.2393	613.77	3106.86	63.6988	2021.87	963.962	5489.38	605.234	960.505	3645.79	2354.44	387.414
0.151141	1052.19	1.20974	1051.49	138.823	20.9884	182.412	1119.78	8268.61	2088.54	1156.59	493.99	320.759	2786.94	1099.14	651.779	439.821	4455.01	1914.39	8954.5
3.98684	9.65112	9.06777	4046.23	7.84844	2497.58	104.291	98.4935	520.155	2642.52	12370.4	2244.29	1657.48	115.222	2177.72	2918.83	10432	3672.04	1988.35	2410.57
334.233	88.5317	0.52528	1.40174	18.3314	4825.62	1460.75	1170.01	341.36	1466.36	18085.4	4008.79	438.848	996.366	2540.92	272.733	3953.82	1750.52	4484.39	4140.62
1.38614	2324.75	0.624477	5990.18	34.2696	2000.24	305.006	10.8223	449.016	706.376	24.6075	104.039	936.537	229.706	12184.3	6013.47	501.297	2119.55	2677.97	2963.12
4.57375	0.236562	1.90266	524.533	8810.28	2489.47	6.30994	22.8978	3827.58	60.5051	14.1264	1851.44	331.703	70.8979	3230.33	2794.74	5392.62	3155.73	3905.31	3108.69
0.0217705	2096.62	6213.82	8770.57	431.248	0.88031	1575.83	48.9578	3063.64	8.06775	245.32	1975.75	1872.57	3624.94	1437.71	129.232	8153.72	447.821	3543.4	14342.4
0.00813537	0.116719	0.314988	361.794	37.8652	2034.05	116.489	474.243	767.662	3494.56	3484.42	2222.56	1011.26	837.837	56.3114	1740.94	263.036	506.105	1325.91	1114.15
0.00465469	0.543688	4980.75	3.12172	2.39628	1.46344	19.6032	3754.8	614.962	96.3273	114.173	2362.26	10716.4	3398.05	232.426	2799.69	2571.41	2157.62	497.634	4800.53
0.611126	1825.9	1.93235	187.621	10.8423	35.1156	9.30192	5.02914	68.3044	4914.26	3859.56	136.799	1698.42	1255.96	296.044	385.023	900.693	2999.27	4509.94	1625.79
0.0348277	1.87529	3467.83	6664.85	5.87502	9.17777	3435.45	5.60901	4084.57	43.4059	984.95	1232.16	111.548	10306.1	4684.23	510.867	1135.91	5193.89	1338.48	753.301
0.562129	0.0945411	24.7192	117.295	15.3835	2.16158	7434.64	1216.9	2146.62	2495.51	7644.52	2584.5	141.773	1453.21	1309.57	12787.7	4584.29	3716.09	381.26	350.403
0.0318124	0.0175829	84.4397	33.7801	11.8271	5900.97	32.7792	50.8447	64.7098	123.228	41.1085	2257.09	2296.54	2942.88	168.77	6331.98	5716.24	4147.61	1174.24	1483.6
0.450541	0.106182	21.1251	45.1621	7.46701	75.5895	3407.34	4530.42	77.387	167.11	2684.43	5072.82	6840.23	418.99	399.906	7857.89	1508.22	3639.05	2846.97	1174.14
0.0150553	4000.14	14.9263	24.2832	1.27439	2887.25	47.4549	2983.29	255.177	3276.02	252.787	461.532	2122.01	683.66	2220.46	3819.52	4949.19	1348.08	2562.06	3267.07
0.203837	1659.9	480.873	2155.95	5250.24	5969.5	394.604	424.382	4280.22	2882.18	3657.46	4353.4	4486.53	1990.66	1833.46	607.513	6784.05	2319.36	5878.14	364.111
0.937027	534.765	254.649	179.82	4062.66	1926.84	3.77324	16.7776	4220.2	829.305	75.9978	165.718	3291.19	3794.25	1180.94	578.73	1255.66	1977.12	2811.3	2656.87
10.0889	0.0454954	4378.51	6.16874	0.871707	6359.62	430.397	1099.47	1490.65	176.211	1144.01	4531.01	44.8064	9171.92	1043.43	1349.78	1627.99	4426.68	356.983	1350.32
0.144877	6744.14	119.072	1.24138	4667.59	5460	68.7583	132.474	7.10209	1198.7	2388.14	2848.84	1331.37	3756.25	873.234	10603.1	2033.59	2015.5	1654.54	5555.12
9.00414	14.3609	27.2131	5527.86	69.6047	71.6146	363.267	1336.13	22.252	106.663	1144.78	194.532	5750.14	2584.39	5735.76	880.745	3010.71	764.21	7017.79	2487.36
0.233911	0.0474928	0.244864	166.909	741.512	3.70194	10.8827	6560.26	25.6832	1825.68	1165.62	3000.72	3925.92	816.666	667.727	3900.86	2904.68	3167.63	160.039	2360.89
273.949	102.237	0.758737	0.342171	848.625	152.349	26.9778	600.371	1015.64	4031.03	107.358	1269.42	1124.01	154.426	632.166	2934.46	5173.41	611.715	749.859	2219.85
0.141231	0.0822085	149.079	3697.39	0.582472	4412.68	44.7673	2938.98	47.1297	789.427	84.7741	66.1071	7219	274.724	3745.92	508.128	1185.99	2006.52	8916.09	2542.19
0.0517822	5.78517	2651.74	9.9727	2562.88	147.255	663.681	2.81542	133.689	43.3221	131.09	54.578	2898.76	2901.72	1806.95	299.681	464.523	3561.46	9436.52	1976.68
775.198	0.860891	0.101389	0.42762	33.5093	1.39703	1058.75	197.333	7.47525	412.994	4172.32	7281.62	2715.55	97.774	4699.85	143.359	1832.44	6361.08	1772.2	4363
0.0835967	0.1439	3439.59	1353.73	7.07021	3929.07	9953.31	6112.79	2307.96	856.26	3585.25	142.651	798.403	1312.59	5059.47	3769.84	1169.94	4076.88	1026.89	3422.51
0.198121	3607	0.495682	5464.88	5.19443	1418.17	2376.36	26.9515	167.754	13.9844	393.692	2654.99	110.656	531.357	11806.4	6521.65	537.976	2333.51	3785.68	1664.63
4.04676	0.0582446	1.6462	2.41259	4.55191	55.5139	129.249	36.2526	71.3687	10101.2	1581.41	810.089	734.075	817.121	2454.79	1355.34	4206.83	840.303	1123.08	3946.89
556.724	7.81003	1.08761	1.19162	58.6339	170.116	2.80544	110.688	4287.31	3515.35	1237.03	1814.36	1550.93	6365.59	1028.43	1026.83	961.11	1197.94	927.049	1720.09
0.996576	910.033	16.1443	146.78	15.8483	816.923	275.309	6.91228	8.94094	856.62	2636.43	35.9731	8184.81	198.596	528.071	1645.19	149.015	756.97	1730.97	4438.82
15.5976	1522.54	1.4664	13.1257	185.072	7457.1	1093.67	9.1088	2100.83	3738.79	1013.89	193.326	3000.34	3510.28	2076.42	2682.6	4250.72	649.368	4227.49	3805.85
8388.04	1.10571	771.708	569.639	6.69994	0.759822	214.463	1235.27	668.969	62.4298	148.024	653.659	1416.62	5997.18	1618.75	1130.08	149.26	539.387	2663.9	938.448
0.00328201	0.729476	3.58723	8578.56	943.931	2042.02	3557.53	86.5163	5.1804	4.44049	11.3225	56.856	4644.18	3423.7	14006.9	5568.87	2417.93	6257.13	5939.72	1628.89
1731.47	96.6013	6.17861	224.795	2012.08	14.7292	5.67233	1630.33	1413.4	512.81	951.588	1845.59	6264.01	534.739	146.488	5122.87	2015.21	2643.78	2473.6	6601.54
0.10798	103.998	10.274	36.4554	612.115	139.656	7613.5	3621.53	1741.37	2278.09	766.941	323.236	2348.04	207.621	703.391	2065.72	4856.98	1155.28	8220.82	4256.55
0.0427989	4.8246	3.00198	21.7781	99.1774	2665.06	2.15959	841.828	7465.49	6380.99	8332.44	63.1874	220.651	851.741	6235.23	5023.18	5489.46	13261.3	803.915	2231.55
27.4057	54.2429	3.12919	3131.23	2286.63	139.938	4003.1	3.54909	8874.04	19.3707	2753.38	3851.42	4022.6	3300.8	2532.46	4949.46	468.522	188.564	3715.73	2169.33
0.0133184	0.0931453	1.92195	3.62922	4.22202	248.516	36.0701	101.062	823.432	2565.38	1829.78	162.354	433.411	763.339	2514.85	3041.66	6360.04	2325.56	4222.41	1831.68
2.36709	1.28014	3.6645	6148	2076.04	427.169	14.3938	289.417	8117.65	9.76529	166.091	1556.93	2177.99	1540.84	97.292	6066.75	1213.82	1402.82	11446.7	670.021
1.70393	0.0570195	12.2715	1.03934	98.3512	7.03501	10422.5	3633.03	717.034	7142.8	2362.01	465.459	4327.15	6089.02	11072.5	2429.47	2665.98	2146.03	2309.89	812.743
0.0431881	690.515	8.41425	2948.25	7.64653	1108.79	1.68342	1603.92	3445.58	19.7781	14.2638	109.027	10467.7	3367.65	6035.78	223.21	2278.28	11655.1	1158.16	1661.87
2.71565	24.8121	179.992	3536.08	11.0219	10928.1	2119.01	8.95319	59.8572	1726.78	247.158	392.724	516.147	13804.1	4573.61	1471.04	4413.21	1989.36	5343.86	2094.13
0.00463406	1054.31	1237.65	6931.08	32.6731	5889.6	1660.15	1173.97	349.571	247.307	2549.16	51.8224	2914.35	41.5443	3115.17	1316.85	772.728	1002.22	1465.68	5375.74
0.206347	1726.07	198.708	9147.47	1297.69	9383	3635.82	453.447	32.0132	246.976	176.453	272.522	3033.48	1859.89	212.517	2716.84	4289.39	4796.99	3645.61	3114.89
0.0461472	48.3431	3.76151	1540.5	96.4718	8.45275	1194.51	2001.53	133.867	1982.97	164.581	739.282	329.497	2090.05	2633.79	3073.68	5662.39	548.879	4670.29	4373.35
0.903667	7.80952	18.7985	1182.84	162.485	2547.09	1982.79	155.858	5002	2000.95	3445.35	773.198	2832.15	62.3805	3172.36	1555.6	4320.29	3754.52	676.427	2668.64
10.3146	2731.75	4.16667	68.4332	4.72513	77.5964	2993.39	1637.54	56.5753	2600.08	1049.37	6796.58	5088.55	1362.44	3814.47	4866.79	11197.5	1566.66	3452.96	3762.61
0.0489985	0.124981	3.79027	1914.22	137.055	152.765	11.1828	24.0598	12.9462	3.32659	6.11067	61.3681	1262.39	587.89	1521.71	1206.32	5294.32	16839.6	5564.07	3894.81
0.0663578	0.0255875	90.3856	1.33296	1594.48	438.076	1131.37	22.4873	159.157	1251.31	8794.92	169.382	2414.14	4704.09	308.391	6650.36	4470.05	1930.18	2207.13	2442.47
0.0332374	0.393302	364.965	5340.14	2097.43	90.0891	45.5564	359.406	11.6021	1036.33	6049.22	9812.93	2558.5	493.735	108.412	3380.79	995.444	6572.4	502.863	2690.31
0.0156879	0.0621126	0.194915	1.62637	96.5963	36.6582	2428.53	22.1356	4.7846	2175.05	41.0093	1635.45	878.639	68.8918	9939.02	1538.56	20719.5	5244.68	751.552	834.031
2.55593	0.757385	12922.2	2703.23	315.429	398.494	4102.09	122.335	2032.73	32.6068	5257.98	10992.3	5671.52	108.101	101.158	624.517	873.229	506.222	2440.38	2792.47
0.924664	2943.2	6.9723	43.001	12.1799	7.65473	17.7038	5595.55	1964.91	114.985	10.3785	6326.08	489.685	4496.95	679.462	3356.02	493.838	596.759	2993.08	2840.96
0.501799	1.13084	2.23548	2411.54	106.248	824.311	10258.1	15.6393	1832.76	23.3685	1565.16	2454.7	305.248	5270.39	1099.31	5869.08	5693.95	415.339	10013.5	5840.63
0.0503499	67.4265	2275.82	5.3924	32.3551	7.04201	33.2625	23.2516	6.15028	8712.23	3737.24	1784.89	2887.31	50.2776	322.814	1516.23	666.549	1816	1639.93	6473.98
409.073	3714.14	114.62	17.5964	1170.17	2484.95	39.6239	13.7546	1142.91	6.16798	7485.69	1323.73	2293.26	4969.67	4135	1157.83	9790.33	5933.11	8392.71	1833.92
124.535	5.46992	506.101	900.763	3.00631	88.3145	3400.03	42.1214	534.451	652.578	5318.41	2234.55	3455.24	2642.81	1585.52	396.223	5735.18	2553.33	1428.94	757.188
0.869821	0.161791	56.1327	12.7919	1525.47	35.9147	2322.03	28.0711	8.19985	43.3056	790.038	2516.77	4866.19	3534.22	874.125	299.101	3791.88	5539.09	3448.36	4619.69
0.0468777	0.217229	372.366	884.282	9.30396	12.6208	693.469	31.3884	3596.52	461.173	12.0626	5326.58	590.957	4606.01	2778.78	543.401	233.158	8812.54	4829.62	182.797
0.0446558	153.023	2.13469	4806.58	3.23512	120.761	3520.61	371.64	2482.15	282.174	39.9826	3614.03	1940.21	10401.4	10051.9	282.837	4438	4693.53	1205.84	1533.57
0.0463828	8.29329	0.0807215	0.421025	891.817	883.557	3417.84	3568.7	6386.87	1569.08	7608.79	4356.67	495.925	707.881	101.871	149.014	1066.81	1235.4	3829.55	6768.44
4141.81	0.148796	931.939	915.204	2613.45	120.676	6849.61	33.8353	1781.77	121.407	17.9054	4549.3	5395.25	4855.02	5331.09	814.323	4968.03	1313.75	4705.15	439.92
0.465603	0.0679788	325.677	2567.96	12.2615	842.405	5539.42	21.4093	65.1202	1470.77	158.38	2593.08	716.651	569.8	173.798	275.592	723.322	7924.34	1878.71	3575.81
394.226	1.7251	0.942115	1617.36	3.46393	5.16057	503.027	726.386	5324.32	3908.48	338.359	206.656	600.526	2246.99	1215.65	6367.5	4499.14	912.498	1645.47	4656.01
12.3764	0.205438	73.8298	9.77265	965.016	2264.62	49.1299	640.794	13367.9	692.825	691.375	8552.15	1321.3	302.418	1229.9	2775.97	2378.31	4106.45	1726.45	1899.24
2.89187	34.4248	0.467674	589.1	11.6322	2.85687	1126.04	4981.32	47.5949	105.999	5377.66	1932.14	1766.9	2422.8	4217.33	3524.51	5710.67	5513.43	1148.51	493.795
74.1334	1983.03	1385.3	2003.73	591.371	1591.04	851.77	2119.9	65.2234	82.1962	2811.45	342.821	5700.28	1283.27	391.503	362.186	1343.06	4122.41	160.888	3098.63
0.97735	0.107781	5389.71	8.10364	185.927	4836.57	1963.7	10583.2	3328.85	6.98233	23.9826	2815.42	101.851	4548.22	180.159	5179.41	7126.09	3536.94	2080.73	646.174
4166.31	2.0438	0.391285	4.0497	8.82958	6262.71	4426.99	48.4941	1791.66	2894.25	571.277	45.8658	5814.39	93.8707	693.037	1036.54	1063.57	657.481	1078.64	1764.59
0.200633	0.0655205	1233.68	0.60619	8142.87	1564.8	246.847	312.297	332.023	8.21565	8.80469	1135.97	391.283	2185.98	13361.5	3386.93	156.913	2957.17	777.221	2544.18
0.0468957	48.3086	6737.1	568.118	5342.08	955.786	484.102	10.4697	303.676	5406.75	7.43344	4968.08	493.771	3088.78	3692.08	8710.27	8709.9	3146.07	797.792	4292.09
0.203389	0.0388361	2170.86	299.047	80.7394	1437.21	497.521	3415.04	4749.62	126.624	1567.01	8414.11	2131.47	9315.31	72.4097	167.995	332.971	2441.99	1344.39	1347.59
1.05565	1.61627	1.67896	4.19799	1.5589	3.44418	609.517	353.923	204.384	7283.18	1786.23	325.472	80.8248	2101.15	7234.77	2550.85	1291.04	968.768	2070.45	897.592
2.17258	0.744607	8.70043	656.075	109.553	2854.47	77.4725	158.759	85.3749	1238.35	4071.71	1283.38	346.991	8248.95	257.041	9395.69	1826.98	2893.39	1398.73	2139.16
6996.77	235.519	267.623	29.3552	1755.36	4928.7	3627.07	16.5827	5250.5	29.7162	1184.1	5419.83	652.91	7691.42	892.515	4217.92	2152.85	662.486	5036.49	1231.52
0.0188642	0.254623	1.73911	6.90842	3.07061	2954.05	1716.36	1192.52	3061.91	9.75795	9542.77	2285.64	773.877	176.23	201.865	1943.78	280.308	5928.67	968.901	3689.77
7.73737	198.976	7800.57	350.695	9301.98	1329.35	207.752	9.52864	50.2768	7.74862	496.602	6344.34	335.143	1214.28	1127.61	3092.26	12148.6	388.658	1400.19	1716.14
107.606	2373.53	64.6738	71.7233	531.234	93.9556	580.897	242.909	739.843	950.382	17.7663	2317.84	5237.78	7820.3	3911.72	353.17	1150.79	2282.68	13136.4	1416.6
69.4419	1.66192	8202.19	6.19153	31.8482	206.358	928.338	90.8704	6.86324	9.83231	4592.29	7157.5	2821.93	378.098	111.443	476.528	2048.93	1466.8	2410.67	2956.36
1.11874	0.32892	5446.43	2533.07	136.586	2683.05	43.4515	10.3193	1434.56	5440.83	23.4318	2132.65	4686.21	308.604	3682.42	369.417	4662.42	2792.68	992.321	3070.6
28.721	0.490193	0.29038	5.73687	462.976	2351.35	1786.39	3116.38	2776.49	5517.66	5436.53	3844.92	188.809	2216.3	7461.3	2240.58	1033.34	1202.32	4804.66	5157.48
2962.49	220.839	14376.6	3371.41	133.061	2962.16	5.67087	26.7775	1028.49	2457.51	603.663	404.919	1808.55	782.137	2415.86	178.648	1347.79	8371.5	1343.43	723.01
0.838795	0.162664	74.8331	2261.71	380.787	10.9939	3022.42	1785.73	3971.76	466.495	1457.31	1655.43	28.611	1929.08	3251.85	6432.57	5926.12	1901.53	2751.42	9764.07
3591.64	3.11991	1.26154	192.208	13613.2	1.87795	1904.34	2466.72	10994.8	45.1275	4595.61	1325	370.435	3294.28	153.196	1972.64	3061.84	3473.21	1536.07	5198.81
1571.35	0.0235861	5.81475	1843.16	1505.54	12079.3	10.031	3309.67	6949.27	43.7655	1472.93	2527.17	931.298	8100.85	5105.17	2203.37	407.553	2661.28	2326.82	292.323
0.0492204	0.114524	0.501678	36.6926	0.675941	2.13538	26.5677	1987.94	158.25	1.84513	2549.36	2154.3	832.367	353.22	1397.5	5136.37	2068.17	3386.19	1709.43	859.728
68.7616	23.6351	1.40077	20.7355	80.1626	22.7781	2976.73	208.479	341.465	692.565	55.9291	47.2345	354.055	670.021	2948.59	5652.84	2606.76	1608.58	1784.52	1526.05
344.396	156.896	4379.83	76.2765	1003.92	256.48	3041.04	3258.06	3072.54	2005.81	1299.24	902.582	2887.63	197.167	1036.04	2332.23	778.418	402.567	3358.36	3058.01
0.558465	0.478566	6.61337	5589.99	5770.32	2395.11	1750.2	4819.18	68.7427	75.8009	4332.36	2495.01	763.069	3654.47	485.087	1351.76	1185.87	248.064	2668.06	383.281
0.0105646	1.01296	3272.1	1.91759	40.426	1307.02	107.269	6606.19	47.2806	1874.02	4.06592	899.217	2138.7	1847.35	713.275	1599.77	2488.59	7295.53	886.6	1360.56
114.774	0.0704237	3.81013	220.849	2.08823	1556.89	134.638	3368.51	6172.47	7953.19	2130.21	717.568	234.673	1546.3	1362.18	2103.1	9708.67	4308.73	839.328	8262.01
417.528	0.113348	856.207	2974.73	7.99934	2940.92	3665.53	4099.03	47.1283	119.238	49.7238	40.073	142.889	1456.37	6842.91	2073.57	3035.16	1084.44	3192.85	7504.66
0.0323537	2.33036	0.568217	21.5668	2486.21	11.3679	6.1937	729.698	6550.97	4.16948	81.3144	12012.5	2406.69	4386.94	942.05	1621.98	8895.66	2199.43	1263.36	2368.08
317.579	2.17231	264.667	455.668	748.625	914.337	2120.89	224.606	2055.46	38.0562	592.251	1234.98	7958.13	2297.36	772.694	963.3	699.867	135.467	1373.71	5657.59
0.0146816	10.1821	2011.03	579.629	5531.29	772.102	667.918	2743.5	4400.03	14.4726	20.2923	1341.46	297.892	2611.84	2043.99	1654.49	2037.23	3793.64	6917.71	1192.06
0.190251	0.183082	64.3194	27.3757	11323.3	18.3146	26.6126	54.1315	114.986	489.756	1915.83	607.02	4323.12	9782.01	1783.37	3691.52	1610.26	613.794	2780.54	460
0.0333462	2873.26	68.4838	1.06253	7.8883	3644.17	275.882	1154.84	51.2442	282.753	2858.03	913.047	454.327	48.0914	805.645	160.165	2082.24	3657.38	5025.76	3612.32
32.8759	3.72867	0.385868	5823.18	98.8863	1631.7	554.967	1789.21	10012.1	9647.02	5143.62	5161.24	1107.62	559.729	1110.53	1709.68	2419.08	625.957	12149.3	421.642
0.0655152	0.18036	112.037	96.1113	443.11	7.04955	5074.71	160.857	174.656	2267.01	2957.45	9063.5	1042.22	19451.7	260.276	932.77	10098.6	926.137	3571.87	1250.03
51.7987	1869.24	222.24	1620.32	872.165	45.9315	116.948	680.62	9.21497	3829.1	877.17	4666.14	535.308	745.693	4396.9	2679.52	2290.95	3510.05	2992.5	980.266
25.6312	10.5236	17616.8	6455.52	2811.12	128.62	125.089	6350.9	41.1556	1385.43	97.174	2960.35	5000.12	1929.76	2037.39	531.367	6973.64	15522.4	11903.5	9267.03
0.0608465	305.804	885.293	0.432593	2608.35	636.643	4472.33	24.6223	34.7544	3084.64	65.4431	61.1096	4133.3	1413.32	5368.33	3394.97	1867.84	4102.4	2542.13	1843.93
0.0306583	324.783	108.367	61.1588	1294.47	8.32733	8.25441	5074.97	29.1409	33.0559	342.204	11187.3	33.5572	9281.87	10068.3	1958.86	239.206	5699.71	2996.45	666.383
7435.82	0.186791	50.5912	55.2891	552.632	4196.62	181.202	619.383	1536.68	98.3686	3598.35	1112.23	2464.33	2720.86	274.803	202.021	1892.43	1971.92	988.64	1335.66
0.0655673	0.122489	0.883443	0.667588	591.098	3502.39	31.23	308.75	5209.22	1794.08	420.149	2932.23	202.674	1528.59	1460.53	1063.54	1916.44	177.327	1318.59	3904.88
0.658686	5845.25	7677.8	643.191	911.131	6891.77	68.4809	332.02	3051.02	3546.57	7678.19	356.72	57.7747	3570.63	481.446	15873	2186.26	3797.33	4573.68	1119.58
6263.19	0.194985	35.595	1749.49	50.5001	4862.99	226.788	5410.42	436.267	2351.61	648.075	2227.48	2145.75	10887.4	17448.9	2889.93	4834.03	1193.44	2206.73	198.255
71.4322	757.385	5.98676	2.3261	3138.57	3.16357	6.94693	8694.93	186.505	1276.94	75.4924	2611.64	326.927	80.168	7734	281.342	6515.32	6686.66	635.17	2313.49
0.0351407	58.4317	2.28427	89.7606	18.5232	9169.46	2.09658	263.725	3615.76	134.992	2916.23	259.724	816.179	190.872	861.965	2305.74	910.74	6957.16	2851.14	12245.5
44.2016	5360.43	5453.65	5.45452	1.38727	4173.7	14553	41.0626	9.17443	5049.97	57.4748	116.374	674.666	4933.28	3415.4	978.037	11807.3	3013.65	4985.18	2586.35
1384.63	29.3739	663.355	0.760471	6418.03	1779.25	2125.62	12.1399	913.107	218.233	7442.76	143.52	841.428	2245.25	2411.49	1866.69	1451.32	3475.03	477.289	7273.83
0.0501087	0.0784534	2.86387	2121.41	23.7932	3.94186	1501.69	45.0624	5749.5	8.26961	2061.12	2863.12	1201.05	4004.46	2926.4	2020.47	3928.2	576.109	283.26	1785.3
0.174883	1.68116	23.1109	2927.22	79.2125	4069.25	4.65927	73.7301	1642.04	2781.55	6715.75	4676.2	32.5223	5034.11	910.554	1479.34	4982.54	3817.36	2572.46	6317.45
0.0683783	4.70538	9.28548	8785.15	2142.68	14398.4	3517.75	7442.44	4475.52	10.9083	15.6403	2542.09	3724.23	120.72	4125.06	891.15	5594.02	1535.35	1825.05	3473.23
1569.38	0.150478	50.7799	570.673	21.9874	260.563	2.27754	133.297	903.184	38.1134	3.60733	2937.17	9668.18	143.382	4759.36	2247.31	6609.47	2046.11	546.219	5827.44
0.00654111	0.472101	1.68702	1.33002	2.3816	83.5155	4245.1	2838.27	11.9953	92.9788	5959.52	3993.16	1083.39	586.657	50.6614	194.172	4439.67	3931.51	3585.68	1830
3.55063	1470.24	26.7374	248.711	115.998	552.796	4599.68	20.6925	90.1513	3669.15	299.145	542.79	222.102	4238.27	12343.8	5707.08	1010.15	2456.89	14889.2	4345.2
6.24702	0.33721	1.18813	452.771	1.69196	2304.98	39.9018	261.434	781.624	81.2218	119.237	4209.88	5212.69	2246.89	3108.33	2463.03	4228.24	327.362	2502.85	482.861
0.715418	3639.51	1152.95	7007.97	4184.3	162.495	1886.39	202.198	3515.41	3022.03	4620.13	1386.65	2627.29	8808.07	3178.17	329.995	7504.38	3255.69	4080.91	2454.98
0.124562	0.480266	0.382553	39.7959	171.804	69.6442	61.6091	92.7164	8.11811	1625.64	26.9009	1517.93	1137.11	2039.98	2612.77	179.321	194.538	894.276	975.476	741.671
0.00653108	1.96247	2556.91	3.10591	1490.13	231.089	12.2591	1094.24	276.481	3619.62	1718.64	54.0226	40.1727	3342.49	645.475	5283.37	3695.53	1540.31	16042	2013.3
425.917	0.156997	2.49118	18.7202	1259.36	3.22711	7.75582	102.951	53.4017	918.465	3187.67	1090.6	169.053	246.031	190.787	1543.47	622.63	9428.15	6970.49	2061.69
0.0585407	0.109737	3380.61	1002.86	433.196	3223.36	151.331	74.1577	59.4469	3980.08	4373.21	3589.59	5273.02	861.406	132.402	1761.7	4165.81	2629.84	4215.48	2492.87
0.101038	27.8346	0.930438	24.5282	1.89473	16.6016	3575.74	65.9752	3303.67	10.4958	298.17	1504.72	2707.14	6605.44	251.733	4830.38	3633.35	1254.19	7531.78	2351.1
1969.71	50.1292	2266.17	669.197	11.2168	1642.06	333.835	27.9631	6.81588	6.87954	43.4078	249.63	122.837	1380.35	1951.43	5177.78	1521.12	2281.58	666.421	1050.16
1.21085	0.0411026	0.356245	1.94874	3494.4	1222.56	21.4639	104.945	7955.76	14.6877	2379.86	980.562	2971.22	450.346	3361.19	5583	2304.86	2901.11	1492.9	1155.26
0.209115	303.104	1720.56	1.4538	3.19432	215.692	5640.14	20.3919	301.042	7990.23	67.3417	672.356	1674.75	1109.04	3549.79	5435.12	1707.91	1523.41	407.317	1516.16
0.0506025	0.547303	491.32	525.972	41.8954	3140.29	1507.84	28.9908	341.607	1066.82	13528.4	176.374	6345.98	2153.16	1459.57	4665.8	5628.56	1899.08	837.452	662.58
0.176269	2.14232	373.455	5.12084	1241.25	17.7737	42.8992	494.368	95.2329	907.744	5.59261	392.322	3805.89	3163.9	1611.78	2829.58	761.758	532.856	4870.11	626.409
39.8372	0.0432994	2.35533	14.8516	0.926782	85.0306	2.9192	858.882	2068.62	24.3976	1873.09	650.34	1933.36	1318.48	13652.5	519.253	2487.81	3054.04	570.14	1754.41
4885.84	13.4433	479.871	27.8177	1366.45	4227.08	40.0573	1684.53	1907.37	576.636	52.5862	1021.22	1142.96	1899.53	869.305	6410.15	1830.37	4989.5	1317.98	674.644
0.33412	3.1281	5102.97	5.08042	6817.81	3589.75	40.3618	2721.27	5.62777	190.241	2555.66	837.082	340.924	3045.15	3639.8	736.78	9906.26	4371.01	6074.8	6459.41
2.32915	18.2244	38.0134	224.648	19154.4	5241.87	47.4492	3116.24	3578.02	1986.48	360.55	4418.02	207.4	232.42	574.084	4898.39	3837.78	2372.48	710.797	11328.3
80.8884	631.327	39.7377	1148.96	887.292	190.229	5577.77	163.345	897.983	6.93812	1793.24	951.033	2265.03	2167.03	360.403	4598.42	670.054	1776.31	1911.63	1338.55
0.0822493	3.65841	1.88286	136.175	10.188	5024.28	33.8558	380.029	4856.8	1874.61	45.867	239.185	119.544	5504.75	1736.91	1292.01	4089.91	1136.48	1100.45	1495.15
8.32637	1940.86	25.7103	0.509182	63.9804	2396.25	6.38839	1695.03	4407.04	5423.56	67.4083	2020.14	2283.03	1205.85	4306.19	257.863	5534.56	1519.2	1286.89	807.701
0.0455089	0.559171	451.852	2198.73	18.2324	19.6947	1325.18	28.7106	6360.32	3163.82	190.148	4395.8	5167.14	8157.08	1938.34	600.735	690.32	4126.98	2767.14	2424.82
0.043305	2.89507	0.315953	4931.74	11.9176	0.903674	8.97017	4048.71	36.0612	2972.94	301.484	2321.12	19.9674	9218.81	1342.82	431.997	4482.94	472.065	2525.37	5175.41
591.991	1.68364	2825.1	4552.73	208.486	2.68643	109.382	2208.9	62.3728	29.1497	17.4278	218.25	694.086	3308.62	713.514	991.505	1142.86	3294.57	906.289	3282.09
2.72189	1.38484	209.173	9.78758	1881.16	127.648	199.717	1132	167.021	130.934	3020.03	865.513	256.374	10165.8	7386.45	1738.63	486.814	1053.01	2214.64	10223.1
4714.44	0.576335	278.263	64.1146	1.38822	3.14975	1.44764	7.17099	148.083	9971.81	462.093	4690.22	395.977	956.837	1179.09	2281.49	958.366	4864.19	2214.76	2450.38
0.134482	2347.19	12.0204	0.463452	5.71187	2049.87	688.532	19.2152	20.384	238.401	3853.72	5774.09	196.74	5055.77	931.628	788.765	3021.05	2862.13	4953.34	8321.15
3960.13	5722.18	1649.45	832.116	18.8418	4.61085	326.707	3183.63	1783.56	16.7025	1347.65	5420.72	2201.57	229.388	4425.71	3068.25	205.85	649.877	1877.18	688.387
2.88028	4.7619	76.0345	2142.58	7.43942	1669.93	11.8543	2206.45	4137.1	6360.26	168.668	58.0867	11103.8	4464.16	3237.05	2314.66	6287.4	8023.73	1204.63	1124.43
0.0800639	0.284985	5024.3	1081.46	0.887662	35.5623	7395.32	50.7602	2710.58	6916.99	3145.99	29.5135	1530.71	3139.48	4082.91	1942.76	3897.12	2279.02	2086.88	2037.42
4439.24	0.18197	0.220143	2474.99	2.85518	260.337	46.027	2884.33	9.74331	95.9432	1931.98	6932.48	3643.38	795.62	4152.81	2238.45	5245.97	541.95	684.195	3105.44
0.0360004	140.045	0.958924	1.02275	4815.57	2286.08	1033.96	269.273	192.402	27.8213	97.2523	1422.6	202.073	782.987	930.805	266.469	207.143	5508.97	4260.89	629.047
1.72612	0.0570793	1.92775	274.844	733.369	4484.36	3016.42	256.715	1124.1	1685.92	2681.83	1284.89	353.232	4795.84	1388.88	5536.68	160.542	2454.35	1385.37	1259.8
0.048569	0.236088	1319.8	144.439	20.9101	1439.1	8.76461	54.5662	43.4602	71.6395	2407.47	1303.58	1132.44	2289.77	3136.33	1346.5	8231.23	980.441	10182.9	9168.81
21.7836	2387.14	1.55228	3.22928	12.5027	8.45825	28.1661	2.19623	4832.12	54.7994	262.715	444.874	156.567	783.417	10830.7	3797.21	8287.81	2913.74	2583.18	1364.66
2.03516	222.188	0.931475	5111.14	1.81632	13.5387	2034.81	98.0884	1125.51	10.4172	4259.62	751.798	6825.65	3488.15	4665.41	1762.76	942.142	307.007	1750.52	416.672
28.7502	3236.34	35.9738	1113.37	44.3746	39.7191	3696.37	17.8135	5.26115	2057.45	3455.17	36.4698	3242.61	410.61	715.969	88.4363	2492.87	2878.78	2955.87	1725.13
0.234338	8.05531	1151.55	439.955	919.119	52.3764	2055.62	4237.83	1313.68	3851.46	8213.71	3346.84	403.598	1246.52	3898.37	196.082	2351.67	3081.08	191.129	1071.1
0.062315	1.77102	7.03464	21.2292	8.69118	523.007	4422.74	391.612	341.436	11325.6	3987.07	1847.24	827.285	225.433	6462.15	5649.11	4612.81	4262.48	2759.65	2111.17
1.19916	191.429	907.843	44.4253	231.641	10.0921	12136.7	1680.42	1150.95	696.481	12.8195	1444.73	666.459	3174.94	2510.21	306.137	388.296	3881.22	1463.28	4064.92
5506.61	0.0506158	1.41183	4706.72	1236.91	4495.66	4148.79	111.794	1176.98	7516.85	93.5823	19.9745	261.944	5487.5	481.054	652.497	952.187	3926.8	6374.23	2501.22
776.304	0.762885	33.2184	2567.99	3.12981	50.7589	3865.88	198.303	7.8329	3274.56	5264.11	13.2469	2638.73	1457.75	2641.43	3315.41	5839.85	7478.87	866.504	1304.3
4423.87	11.6838	4.00635	1.31251	5.92246	230.29	3462.94	4.75005	7156.83	2047.1	34.1634	127.011	2546.62	286.188	1532.99	445.109	2841.45	2212.1	9603.06	1556.58
0.555773	1290.43	1.64352	361.018	1290.48	1815.95	89.436	260.212	1212.18	21.6447	17.1819	137.998	1313.85	11735.6	276.897	358.892	3721.27	448.341	1052.9	687.889
0.17086	99.7257	1.67042	1328.2	286.989	2.12278	16.5936	6653.84	70.054	24.9748	3090.17	1141.28	1538.17	3460.95	2682.47	3606.22	4617.92	1387.68	148.101	10985
0.0957073	342.505	9.51485	7437.07	1100.04	180.059	2355.12	54.868	2079.23	238.608	390.699	3933.76	600.263	1712.13	7722.56	231.856	1582.28	5436.26	986.563	1439.76
0.0148544	4429.06	14.9124	16.7937	829.176	6969.47	97.0374	39.789	1234.83	2491.96	17.1397	86.4709	721.106	113.205	2217.28	1509.51	5074.87	1432.33	6578.41	7868.23
0.836473	0.098325	4.58353	820.31	13.05	590.549	7884.65	2541.11	1518.46	6.07608	463.526	1387.53	166.319	74.6734	471.496	810.217	3401.02	3266.56	3002.1	2832.1
0.0814775	0.832549	2.33887	5.45697	124.211	656.207	3518.45	18.5076	9253.48	11.7116	9.37933	284.512	3238.87	12521.5	162.286	74.255	2092.09	3299.43	14940	5584.66
2350.99	1.17833	212.122	2271.5	2.53007	1.60964	4694.58	106.162	793.371	1135.73	3388.61	141.387	4711.64	7115.95	1652.88	4217.75	9732.75	6756.52	3461.25	1493.37
2.88579	568.653	2710.14	4.66621	5.69647	1877.83	792.619	3.9721	1414.78	326.252	8.6168	1067.14	1313.27	1362.8	7871.94	2785.01	4442.43	666.63	1486.3	512.339
247.93	0.0767386	2943.77	11.7831	1598.33	30.7978	26.0333	185.793	145.812	90.3088	4428.54	2335.92	1057.1	2427.27	5956.21	1501.07	694.402	325.147	512.21	8072.51
5348.89	4306.56	1097.27	3415.39	33.2647	21.9592	14.4922	46.5297	15.3	2817.14	557.355	136.268	431.839	795.575	3430.76	1540.94	1513.88	2613.18	3915.5	9740.74
0.0173067	60.5462	638.79	2813.67	268.43	9.57129	2.99361	1261.72	33.2446	817.801	66.3825	1337.09	993.065	1963.03	1366.05	482.196	10918.2	3651.94	3796.95	3242.09
0.0780465	1279.6	0.227733	1073.74	2235.9	4.5093	13.2448	1406.89	12909.8	879.606	62.1358	4861.08	1979.41	1227.8	2635.51	573.414	4989.53	5651.78	4448.13	8744.53
5109.92	55.4249	7.52395	2934.4	41.0229	6.70361	341.778	4541.55	23.9731	528.904	3437.1	2383.79	160.493	3468.77	2166.46	191.13	4897.27	3079.97	1013.6	5820.16
2.4115	3.57971	0.361145	14.5029	74.1646	4.19131	580.996	1123.92	2436.54	137.954	25.7536	1668.74	1604.92	603.239	224.622	619.971	8033.52	1890.55	714.059	1990.85
47.2577	0.552961	3941.49	4845.77	6.93441	15.3249	131.276	154.535	423.188	319.228	75.7106	5379.88	3552.83	236.618	929.815	2451.3	9318.69	2666	491.569	1452.17
0.242267	1094.14	5.37066	137.007	21.2688	4.95264	79.8551	135.471	269.626	1678.88	180.286	1807.8	3245.76	494.768	1460.33	1920.21	1939.56	4752.96	1560.37	1738.09
0.0289266	3.75155	1863.94	4.90975	263.932	31.7674	2349.23	2914.4	6174.73	8.25971	200.096	239.447	243.002	94.3194	174.774	363.596	3403.41	1976.95	3446.73	2616.64
0.759563	0.0451692	3910.88	2773.54	3383.93	129.557	35.4019	106.89	244.555	200.581	8374.83	4703.37	3322.78	509.788	1137.19	5352.6	427.002	6497.61	8068.67	2005.92
4.19556	3791.06	3.84164	11.5743	1328.38	4423.44	11063.6	190.327	1740.32	81.1264	43.2512	2519.87	4516.47	2698.71	4218.48	982.391	743.576	410.702	2220	2401.05
0.130781	1.43768	5.28087	2463.86	7.7238	1.11774	5689.02	215.562	5165.3	328.401	596.886	1808.78	289.71	2145.31	5356.09	5223.12	2241.94	761.219	4476.74	1225.29
0.124377	0.703124	23.0521	8.89725	6724.71	1142.14	2810.1	68.1988	160.674	101.225	444.751	214.416	3952.48	3992.3	299.334	4026.2	432.941	2322.64	5571.06	2499.37
4005.79	0.147795	7610.73	21.6029	2.66071	50.3097	420.06	5260.57	395.709	2641.24	5.79419	5229.85	2198.38	138.811	2282.03	4128.41	2613.65	1867.32	2101.77	3151.44
0.0797362	232.726	3.01067	2077.49	2371	8.83518	39.0863	29.9187	85.8528	3202.25	7.66611	66.2807	4663.13	4944.62	864.238	2275.66	283.543	2941.35	2216.68	654.259
0.0703434	0.164469	110.255	882.269	5.79936	34.7209	2176.39	15.4207	5643.36	5596.43	115.102	7343.82	120.454	1464.56	705.998	400.446	6280.05	1231.54	8865.82	2371.02
0.336161	0.0955509	5626.95	1383.82	6.92882	31.2241	3906.43	327.519	5366.9	1547.51	2571.99	3644.33	506.707	270.727	13093.2	3113.05	633.039	717.395	6809.17	4685.42
2992.02	0.119157	0.843131	3409.9	0.799996	413.54	34.2365	1614.41	11593.6	30.2916	1753.97	764.931	397.991	1141.15	1799.53	1278.98	566.797	1725.7	3284.89	293.455
0.613575	0.510997	0.139297	5215.28	145.822	11.3446	18.5097	60.6474	10232	5.69275	102.154	696.163	5531.85	1618.12	1339.58	2086.48	1345.74	4263.72	389.132	4129.44
0.0256917	0.0888806	5179.2	2036.63	151.719	686.818	67.0032	142.548	15.1405	4357.72	173.712	179.683	39.7738	787.189	7281.35	3847.86	4979.85	1318.01	374.023	992.297
3.01005	1.21521	0.925876	0.812997	1381.82	74.7283	12.2355	9.19516	88.7426	143.291	1227.65	52.8594	953.461	748.413	3918.16	6775.38	19056.1	1083.26	910.694	349.203
174.376	1322.06	19.945	2.45934	7005.53	3837.81	2697.28	141.723	1582.55	90.4627	6811.33	20.3161	670.984	284.602	2423.38	950.829	557.381	5689.56	3052.31	2759.91
0.00385607	6424.72	3.83149	0.679748	7.10662	125.849	469.81	3.31486	490.274	37.4709	95.1994	1166.97	7209.85	1498.95	2156.35	1548.65	2091.58	3059.04	5349.3	462.951
0.0119509	1084.1	6285.13	2.38423	757.063	220.182	540.256	16.3758	1387.94	1790.19	12.3533	1100.2	89.2518	1493.11	1271.12	3129.26	6306.57	5645.99	869.9	3060
1957.88	0.0334241	4.79114	4036.3	4397.08	1706.42	5167.85	342.339	56.6898	6399.48	13.3943	688.126	6606.72	2800.88	9288.96	567.018	2536.48	3039.88	2332.16	2051.41
0.0236127	0.106005	1.13575	6.14325	2.23513	4727.9	1138.67	1.69246	2241.99	1179.33	141.392	3087.63	99.5614	351.164	839.012	4824.77	2562.88	2689.81	811.358	1628.31
2.52946	10.3491	2.05289	5546.17	42.8109	343.342	121.17	1478.45	6820.28	20.0737	56.4818	183.474	539.566	7595.61	3279.71	154.951	1463.28	1844.83	4797.62	394.064
0.130235	489.222	10137.7	26.2165	177.126	2540.7	440.883	783.241	730.169	5139.13	1800.11	5007.08	3226.68	7821.4	11019.5	2899.18	7311.46	4141.38	8393.57	1500.15
0.275782	0.016669	8.39851	18.4097	167.657	61.2559	1008.92	3565.96	3537.4	834.661	779.063	1723.08	2676.83	274.636	1233.82	1972.21	3650.17	3651.42	2827.81	7173.03
2.30648	4016.19	7.35183	0.939626	3092.41	7282.78	703.328	349.571	12.7211	100.052	587.369	4420.34	939.334	173.883	3870.4	1808.76	1633.96	3576.1	3493.89	1173.76
0.256489	237.781	6.63954	3.48021	3.92583	739.955	5060.14	1251.78	1911.14	21.0149	28.8929	267.398	5273.04	1803.88	668.572	3013.59	2318.14	3931.92	598.531	8870.44
3.02279	276.103	0.831484	2167.71	30.2691	20.0334	601.271	5260.79	3622.17	1048.43	1161.36	984.791	1874.06	2668.72	4056.39	2183.39	2707.72	340.348	8525.77	2959.8
0.0197663	0.172636	0.637632	56.5215	3977.66	20.2004	340.539	2286.83	148.931	1969.07	1224.88	3486.96	6359.77	1857.62	999.285	12372.5	4053.61	1340.8	1575.57	1811.83
20.7731	6.76282	3500.35	387.696	4538.18	88.4134	678.456	38.3169	50.9453	3552.03	995.836	1985.41	220.823	1027.46	996.275	3631.41	1728.76	446.608	2796.13	7041.38
4410.81	3153.64	1360.31	139.558	3184.48	707.021	9504.42	358.843	5430.96	1337.58	75.3118	168.513	2615.09	4930.38	6127.28	1104.93	5604.1	1702.09	962.426	3888.18
0.0378566	1.86218	77.5276	144.181	198.256	14971.3	48.8723	2122.55	3357.15	1595.3	281.9	22.3734	4236.2	6544.57	1326.77	3769.92	3646.4	220.146	534.796	1435.83
0.0860692	0.897652	28.1723	4748.44	1308.22	1812.5	13.3225	474.735	3736.72	1818.44	1079.68	1269.78	839.327	4359.31	1929.69	1020.29	5947.87	2221.87	6840.61	2729.58
0.026709	2529.58	1970.38	2.10899	5.36748	26.7816	2.63622	1309.79	338.533	1085.19	1663.43	1889.79	5657.63	621.032	1075.85	1461.06	1762.42	4523.33	853.887	2310.77
0.226263	48.482	35.0009	30.9296	1876.67	32.3458	14.0891	9.21871	4.28776	17.7986	2609.94	4723.05	457.06	684.527	378.549	5666.3	327.744	312.527	5939.14	265.452
0.133497	5098.8	2.80724	1.39478	658.306	16.3489	28.3894	3319.43	6.30053	10.9971	1987.84	623.302	6756.75	216.842	710.352	2594.29	217.363	575.935	9342.74	6413.92
0.156699	0.825786	1817.54	0.890549	289.688	434.003	461.372	12201.4	5837.52	89.3723	470.695	51.7646	6307.79	728.448	4291.69	308.602	1114.79	3353.45	3287.19	5736.26
29.3229	88.1959	0.182221	1388.94	4463.19	8609.36	1609.01	4628.64	604.203	2286.8	3512.85	708.764	1282.3	4661.88	3719.72	2005.98	758.684	2807.3	2616.95	7318.42
0.00226144	24.2837	2660.37	88.3609	5.6252	9092.9	1064.48	1987.75	28.2315	756.299	256.967	1931.24	5771.05	5423.9	2915.82	480.518	2961.93	4191.87	1087.3	2443.97
0.0133389	0.152937	4.08011	13.0787	3.03711	151.333	203.086	487.494	7123.05	484.244	6.37262	3096.53	1162.22	1954.24	5577.34	1426.91	2182.39	1592.37	1442.16	2041.25
0.0355947	0.325073	899.404	2237.51	8585.62	2123.62	30.878	9893.95	14.6331	22.4854	161.091	133.709	62.2179	644.864	875.813	1657.98	3046.16	2138.32	5303.95	501.697
0.00738563	1.67524	1.1975	131.995	3487.75	29.8888	90.6678	122.194	2797.99	10.3797	4010.32	2132.33	177.025	1966.3	383.68	1015	409.223	4134.7	5237.14	3568.24
0.0346469	0.159215	1547.06	2199.92	52.2691	237.784	4.64416	3186.94	92.6155	40.0639	12.6457	407.565	1673.68	2567.29	2363.85	2138.84	779.319	750.129	741.998	3603.93
3969.68	842.681	91.3016	2833.98	1426.15	11.5736	4001.71	2171.73	161.019	3607.53	616.98	939.608	3101.76	1225.6	230.287	1575.33	3180.69	2662.02	1473.62	4551.12
0.121952	0.118279	0.235223	1.32968	19.0351	6.19071	11047	77.1322	505.265	377.676	23.6026	7099.24	4860.31	989.725	491.66	1004.45	355.346	220.192	2975.13	511.849
0.112684	0.0622697	622.961	23.7932	6887.52	15679.9	748.524	2694.59	19.7127	7.52165	9.14389	259.284	3139.51	1533.46	5358.99	1036.38	1160.2	3442.67	2361.92	745.53
1831.24	8677.72	3836.75	5392.62	5065.25	41.1979	357.692	255.758	33.5728	2435.36	42.2437	210.245	2634.34	2816.75	601.841	1903.43	2060.37	10409.4	3365.43	760.88
0.893736	2.43017	0.226909	4735.43	984.155	5143.14	11.0505	668.376	2573.24	187.553	58.4681	107.592	3292.07	72.6829	1706.35	2063.38	2373.19	3261.83	1155.12	1505.36
0.198071	14370.1	0.438404	1357.38	90.223	3515.29	2483.23	2713.26	30.6495	412.922	1648.21	1191.03	52.8683	7078.81	467.15	7706.49	2458.81	8883.97	7423.1	3967.15
6818.75	0.424105	3338.46	1336.86	14.6925	49.6591	67.0972	4.43708	4119.43	72.2601	777.712	1002.81	3519.22	792.14	1777.66	919.088	3153.02	489.574	2454.36	9913.03
0.0342234	1.25716	0.310094	58.851	1414.95	1787.77	304.488	164.734	1.94324	44.7549	684.912	128.563	704.624	3657.88	11530.4	2642.57	2068.79	3796.59	802.958	4271.48
2856.66	0.0754702	98.9701	177.459	12788.7	3158.49	1825.15	6.37012	239.906	249.791	4.92471	2761.38	343.169	203.387	857.874	273.651	2025.7	5122.18	2373.03	5058.31
443.84	0.270962	5451	156.186	2424.06	75.2031	3123.83	270.165	6193.02	1870.76	5656.33	1593.67	1332.17	2380.4	254.373	796.515	2321.27	3290.99	5854.5	1258.98
0.00386072	2.25925	694.199	0.701251	1.76232	1.48561	5.41319	55.0322	184.293	1783.32	476.785	115.392	2423.45	684.518	1156.86	6069.9	230.014	3497	4532.21	1849.56
0.0225239	0.0440427	3.41791	4085.84	6.94472	6777.27	944.959	2924.39	7120.91	17.9222	856.026	1177.36	3397.63	735.569	2533.3	1691.02	598.945	834.479	7273.91	346.628
0.0300919	0.0602526	0.838481	369.329	2121.38	2.11988	1271.89	37.1382	320.128	824.474	2614.35	61.5554	5537.81	1173.37	957.865	2950.78	2448.72	981.443	3459.75	4146.96
1864.51	0.0333505	1.76609	4275.49	23.3768	4313.92	52.4986	11.872	534.804	11742.8	106.953	3063.39	124.356	117.808	1794.32	4307.82	440.532	5209.99	603.198	4102.28
34.2695	11.9219	2136.42	5.09461	1584.43	840.874	9836.86	6404.17	5841.18	3921.85	3590.85	1455.25	5589.29	3890.04	224.619	2727.92	1265.42	784.649	3840.03	894.645
2.10282	1278.21	6949.21	1.01005	1418.29	1.27936	1464.25	2078.44	98.1009	18.6297	17.325	4189.32	859.553	3629.02	998.042	1282.38	982.656	1074.23	2625.01	923.085
0.170239	4.1228	40.4859	5125.58	89.7007	27.9907	911.891	2099.01	583.49	5027.16	1491.81	18.6833	831.028	506.304	553.227	555.037	4623.56	645.22	619.638	932.852
0.0144091	11.2936	4293.05	55.885	3.30882	14.1305	88.8971	750.609	84.5368	3475.33	1486.41	1770.36	1453.87	526.517	121.431	4210.07	5450.99	3396.52	8172.1	153.324
0.00695636	0.0727959	373.93	17.1337	582.955	233.081	85.7398	305.16	11.4658	4.85185	134.243	5930.83	70.4558	2153.88	771.818	2767.33	1173.21	845.84	6796.27	1333.5
4.57323	858.571	62.2585	4.80005	4017.7	1737.19	3356.64	270.567	4.98575	13.8081	110.005	129.65	126.704	233.502	598.379	5369.04	1932.12	1034.08	3343.28	1945.88
10.4279	202.169	5.49457	411.655	17.185	15.0882	169.41	5460.52	89.1293	469.413	32.555	991.866	68.8129	8592.39	2485.69	2565.23	924.181	3048.21	2494.24	1216.32
0.139671	2.04764	614.259	2737.97	6725.02	41.5669	11.5095	3713.38	1902.73	187.791	2339.85	2703.89	161.808	1757.77	1245.73	2023.71	683.902	1783.44	6432.29	10447.8
37.4567	5457	24.4909	5695.84	1742.25	3485.04	788.817	17.3776	8179.67	21.9893	655.269	1605.63	1183.56	514.057	7582.83	7025.47	798.711	6200.7	1246.42	3297.6
1642.64	1.85185	0.533823	2.39029	382.135	4510.64	1446.13	762.468	356.036	2806.11	198.916	45.2324	2141.99	2321.19	1432.71	4386.41	2616.11	2528.37	3621.05	2681.45
1603.93	0.227643	2677.61	14.4069	2.8275	6.61866	7.61127	1484.03	16.7703	1426.81	212.406	438.98	1612.67	11697.9	1450.93	11458.7	762.683	2735.1	702.53	3420.87
28.5135	9.43983	40.8745	0.482723	3.33595	1926.31	321.239	2.68698	5935.57	479.305	18.1322	1441.5	3639.46	52.1346	6050.79	2365.06	1857.25	1305.11	5090.69	818.574
0.579841	1942.65	22.2595	1.32283	4782.96	1182.23	57.0979	111.851	12.9057	3456.99	4191.76	322.954	5079.56	2167.92	1676.89	6644.4	14153.8	7311.62	1250.99	2198.8
0.101003	0.889568	3981.04	0.189786	50.1138	137.798	224.172	1115.1	1256.67	3830.74	420.129	2973.81	374.195	321.04	676.259	8950.44	267.334	8110.2	407.914	6854.64
0.0351062	22.0663	33.2606	709.198	5.84167	80.8618	12.9894	1456.12	1195.9	283.984	33.9228	3576.06	1603.73	3120.34	538.648	1478.45	329.541	2164.52	10848.2	1533.42
11888.5	0.191734	4.99502	3039.72	5.81924	47.7896	2121.67	5059.68	3953.11	40.9341	1215.47	667.998	1607.51	1619.5	3761.92	3757.49	1663.54	632.394	8818.49	1149.23
0.223662	0.106958	761.947	8143.23	2.16239	4106.82	5.98123	3696.79	7.63056	2895.43	2944.19	143.155	7964.46	337.731	4957.84	104.6	3499.22	1041.7	2861.98	5764.9
0.0812053	0.445247	1.54931	1.32252	3.70537	1.7605	79.1641	110.97	7.4628	4.11624	2206.81	5712.74	3681.25	795.54	1571.99	4243.9	1625.39	2987.57	3949.2	2743.76
0.00380179	4862.24	3132.48	50.7631	2.775	1789.46	78.006	2344.24	3821.86	1749.82	458.426	728.814	67.9529	11482	4143.76	1739.67	1190.58	3281.77	5409.88	2062.51
9666.1	0.377772	2740.28	5019.47	216.688	3215.26	1299.22	2.02524	1799.84	140.947	3012.32	523.691	3458.75	1895.67	1916.51	248.062	1133.76	7511.38	5450.17	2489.79
0.199235	1455.65	1126.73	5.32811	2.5292	170.519	768.901	32.1709	41.2437	162.622	2108.08	19.7815	1446.03	7531.9	289.772	583.55	7544.67	113.153	481.968	2675.9
0.55957	41.5713	1085.46	3064.47	4844.33	6408.07	3590.2	5.85358	2458.87	922.387	57.072	1222.51	110.413	949.231	796.315	5283.22	6136.26	579.784	3300.08	1501.16
0.0887688	0.062346	46.745	0.940183	3984.29	1.38465	4.10313	46.0553	91.0996	3.91823	8.93428	1517.98	34.129	2137.25	2107.91	4291.11	2530.85	10760.2	768.824	5856.1
2141.92	227.587	68.917	142.109	155.14	33.448	10.8474	1337.86	2741.01	133.402	256.453	6829.84	233.286	328.186	1521.88	535.108	4713.55	1557.57	2086.71	1313.73
0.414995	1.17224	541.243	162.479	593.523	4.40544	3826.95	196.001	228.843	1330.46	2811.03	24.9244	250.747	7826.08	1478.45	3401.37	455.551	1616.6	1610.51	2369.43
3198.13	16.8459	0.875328	208.907	1474.71	9.54252	11.7642	1206.49	2752.99	4627.17	13336	159.58	433.706	4409.01	5674.03	394.435	9210.29	13305.7	705.812	5912.09
0.0220422	0.610562	1.22825	142.916	2.56236	53.9672	5406.79	3205.78	241.152	879.176	1150.28	3895.37	217.239	2471.24	417.155	3227.92	4109.68	208.287	1060.64	1359.72
82.9041	0.0325786	1.03956	3150.32	8418.21	1.69226	997.524	16.3099	824.436	3450.94	71.5346	700.994	4693.15	670.609	5489.28	996.788	4694.7	5262.22	4222.93	4601.22
0.0103954	5.70405	2935.67	21.9858	1874.8	1531.72	59.0627	1543.25	6677.33	47.6439	529.021	4007.31	1993.98	197.931	1779.65	5664.12	994.469	999.647	4334.62	1154.98
0.103556	63.6724	253.675	314.985	19.2604	3811.74	12637.9	685.275	68.9909	368.676	72.1445	149.023	3841.56	4577.45	1909.83	826.452	1593.88	1078.04	2969.52	2241.53
0.0726321	0.211465	86.2881	9.25916	3010.69	24.3207	321.739	160.362	2668.62	359.474	48.9277	1417.25	925.133	3188.14	7509.28	2877.02	4140.77	1603.79	1645.59	5108.61
32.006	4941.1	160.79	3.2728	20.735	270.754	470.135	155.626	164.412	528.142	645.068	1630.82	267.004	3468.4	10716	4669.39	1702.38	5255.8	452.201	1707.22
0.154694	0.528979	93.1982	27.9602	1857.52	1.21474	39.8072	951.293	518.091	8076.26	4055.78	6582.48	423.9	5131.25	2668.82	1384.8	1479.25	5041.18	456.71	754.539
93.052	5371.42	54.9347	6.56179	10.6055	12.9632	954.235	40.7567	2983.82	2045.91	43.1233	226.563	6198.28	2526.2	3622.99	1731.05	1799.89	4162.14	807.103	1112.3
318.567	0.0586932	0.841255	88.7901	137.399	422.613	187.996	15.4309	3247.14	477.716	2519.8	1289.23	2134.53	1148.07	3212.36	1048.34	5623.22	4062.46	4199.25	6239.57
12432.2	0.12986	9176.19	1.92248	0.977343	8.48061	1958.21	3.94473	697.634	2741.66	2306.05	10686.7	127.633	149.58	9597.54	1707.46	302.601	851.495	810.101	19224.6
0.128729	0.611046	14.03	28.7319	5801.25	636.474	14.9429	1820.38	260.488	23.232	19.3776	1316.15	5575.98	1153.86	115.001	3075.65	1286.24	934.417	6376.09	2301.56
571.815	5045.73	0.346598	256.404	921.761	17.2094	7740.59	3.01956	233.837	7.5713	228.262	1948.21	488.568	1094.1	771.609	2934.38	4654.06	2460.2	3008.09	874.68
0.0471625	2757.54	0.209331	21.7443	5134.51	12145.1	2619.63	12.2999	963.664	411.41	9364.2	4118.78	595.289	139.019	61.83	2662.05	5246.17	3285.61	1362.44	1328.82
1.07323	0.285887	0.967215	1745.44	1.78671	8708.62	5.21126	2414.35	1677.22	24.5025	16677.6	432.427	1719.11	3528.2	2191.34	7152.43	762.061	5724.23	2750.04	2643.9
0.159109	2655.99	1644.89	4.09153	22.5573	5162.19	3608.08	2137.46	282.124	16.368	96.8766	91.2159	5011.77	3137.5	3925.29	9771.84	541.322	2230.17	1669.57	6176.01
0.00471426	0.639944	2094.57	3.33784	510.936	387.811	107.833	3648.29	113.543	3713.01	4183.36	425.789	686.515	6021.21	142.92	253.862	340.376	11727.9	3124.33	1391.91
13276.6	0.981352	9.30401	1787.64	514.296	318.997	11.8706	11.7139	267.262	3456.6	1175.42	10955.3	3838.04	1396.65	3125.77	5353.77	5025.15	2459.32	971.006	1591.2
1163.03	1.07142	0.239433	5819.56	2347.81	1.95321	398.153	50.2122	184.619	50.5538	2909.28	4728.59	6241.04	6085.9	753.144	4116.95	3379.62	665.557	752.581	1507.56
0.0295332	112.908	228.012	1951.11	395.078	549.142	4791.31	37.9268	38.7973	535.563	766.987	157.981	1538.24	6876.47	402.941	3455	4561.18	534.087	701.377	11248.2
881.972	5917.12	5.15595	211.738	54.7729	6.99108	362.746	4975.15	2894.12	2308.31	221.585	936.994	33.8716	5704.93	6638.9	205.216	846.522	1063.16	2089.64	2834.07
0.138548	1358.24	1.73775	116.869	2766.46	1.91827	2557.27	5754.56	15.8812	7857.06	986.132	86.0273	1764.09	2517.96	6304.27	827.996	476.788	1338.71	8402.23	5639.35
0.217616	314.133	132.006	0.533943	200.818	428.433	2531.36	171.15	770.206	2968.07	4845.21	574.172	9885.81	1544.2	1510.42	659.797	852.733	634.815	882.015	2198.26
0.00385607	0.0896399	338.876	338.443	1485.17	6989.15	91.794	3474.94	1917.1	1964.72	819.647	4323.33	2451.52	544.573	1760.37	899.153	2477.4	1522.72	2250.25	1872.64
0.0450354	0.198074	25.1344	176.716	51.6784	728.053	9.54389	1568.28	460.485	28.2383	1417.48	235.399	2706.4	3531.06	5135.55	1336.86	898.435	3918.75	7298.93	688.701
1.65267	10.6665	1.64669	210.819	13.7623	6.4383	545.354	3977.36	2259.78	71.2428	1436.36	205.929	3502.98	9262.61	4155.32	8553.76	4844.93	7784.08	1526.56	604.137
0.180267	0.0800428	8.11215	4.60488	1899.29	1797.78	2718.24	4913.65	4084.6	8.5497	17.2968	6629.21	3002.54	449.747	874.624	622.976	4608.29	351.058	893.45	2199.3
9.79969	270.566	3698.18	685.444	2944.34	18.8893	16.3959	10.4215	23.704	27.5191	1446.1	3980.83	3461.01	353.439	2785.55	748.279	3299.71	1354.71	3194.41	2796.78
3407.17	754.39	11.956	134.147	92.7506	1213.74	1235.62	115.41	4838.07	618.895	1162.96	1240.88	5781	609	262.911	193.451	2918.86	1645.87	1931.18	4547.51
845.894	0.981797	670.752	4.49881	883.308	5527.55	1385.46	227.196	23.5636	1543.14	9.02144	50.1267	430.383	3884.61	1624.31	4781.99	176.614	2530.49	5805.77	2459.19
2212.15	0.0907807	10.7232	256.081	2710.3	9.54922	8.38813	2959.25	6757.93	2124.58	317.361	1035.34	320.125	1140.49	3463.31	2241.62	1015.95	691.376	7999.84	2017.53
0.125866	4.15769	2098.05	607.152	257.691	98.1497	16.4274	176.023	9.26886	15.4684	9088.82	73.7121	123.882	509.683	6442.22	665.117	4203.31	11651.7	1477.19	4616.89
5913.76	5.83263	1.22157	272.009	1311.29	15.487	2604.78	210.671	2668.24	2805.07	76.2964	2095.59	2487.65	749.374	3340.85	2867.05	2334.5	1092.72	1798.68	1525.62
1335.7	1.68269	15504	15.3457	67.1398	116.091	1327.45	1170.78	11.2395	2531.88	1853.27	43.1204	1848.37	1265.96	5261.18	588.755	9683.45	5547.36	3713.74	3466.67
1.43543	0.663253	3.22828	175.565	90.6755	3134.79	6.21482	749.368	9.15101	13.1629	276.313	2223.15	809.101	2075.08	1753	455.57	9828.53	330.151	1126.42	1948.91
2.46656	2369.38	51.984	13822.8	2883.31	2772.16	1067.68	1372.09	6673.18	11.704	85.1847	3122.08	34.5044	2138.32	368.344	439.973	597.544	1900.18	3546.34	7264.26
0.0403271	13.9876	1.2168	11.4173	2.42826	2556.65	5.79611	1152.76	354.902	2901.34	1528.01	1680.73	10546.1	1403	552.8	917.547	699.548	2177.98	2676.26	706.468
2073.11	6.45262	17.1655	4166.96	578.9	2253.17	16.4707	42.0042	215.003	7.25568	12580.8	1044.02	4469.82	5573.27	2160.83	1064.37	125.509	7228.05	789.663	2332.22
41.5101	2717.65	254.965	3904.48	3598	167.261	78.1835	133.696	3078.82	1138.96	1425.55	55.2043	8201.67	262.101	2703.03	1182.39	3665.03	4076.16	1141.39	2603.31
0.0241394	6.63878	0.191359	180.964	19.533	1.00791	110.433	50.6578	169.949	214.496	1897.4	127.357	26.6421	289.077	3466.35	701.649	898.498	1323.67	9825.85	5018.37
0.0153726	7098.44	2.87378	61.0735	340.742	3.22702	7583.92	11.2143	3661.63	2996.76	4240.78	1492.57	90.9449	407.283	1906.19	2265.97	786.185	5141.18	6285.52	16993.7
56.0738	3.33808	2229.1	8345.97	19.0839	3455.5	113.951	43.4123	7017.41	2567.01	741.101	700.084	3626.08	48.3348	1900.69	1638.83	1320.03	942.214	2183.9	3643.33
104.374	3.86019	11.1441	11573.1	1.17964	3.27797	8.00254	26.9435	53.1863	5152.56	2202.27	11410.6	5095.11	4730.52	493.181	369.103	2495	4200.37	6512.61	1999.77
0.500024	792.242	5.94643	2792.03	10.5067	1.05265	34.2594	2804.69	1103.3	149.648	3155.14	239.614	1672.97	10491.2	1580.49	4469.62	1024.59	1645.84	3733.75	2425.05
0.0176481	5.98821	584.425	0.432757	2.84613	4969.37	22.8427	83.0661	86.9047	10.0108	356.459	817.429	625.814	152.553	4636.68	63.7201	2688.76	1978.61	4762.17	5660.07
5848.5	0.239075	1708.97	0.970982	360.386	126.474	1869.86	32.7175	14.2453	2497.95	2063.76	93.9122	82.3911	476.14	172.934	2327.67	952.398	1002.72	6403.61	557.187
0.0539565	4.69169	2989.85	17.1935	2184.37	1265.61	314.771	10.1397	465.531	163.791	84.0135	2841.31	13106.5	2460.6	749.595	7927.41	1026.14	3682.09	1884.37	3491.9
56.2411	23.0245	2981.08	1983.38	0.999672	1991.11	13.223	13.2479	709.096	600.143	30.7982	209.655	52.6622	1250.3	3952.18	333.138	290.916	7894.21	5066.95	2433.48
145.225	8.9248	3653.16	4.97003	78.1985	3689.34	1545.39	2646.13	1187.42	24.9794	796.441	30.6732	1035.8	3248.37	2392.65	755.39	1542.15	261.371	1078.72	2713.18
13987.4	1667.74	3.55777	5.85294	2569.01	387.775	177.507	991.717	53.0496	288.477	88.1445	240.315	116.868	4420.01	1317.75	65.3069	544.817	1990.29	5368.11	1603.01
0.0595781	0.466392	70.938	0.313319	45.0363	85.0233	3887.19	1868.13	547.007	700.44	1715.65	766.578	2654.36	419.284	784.52	1274	856.776	466.086	1236.74	1076.19
0.0203859	239.219	53.0598	1.01134	3610.13	2605.84	2296.36	442.068	16455.6	37.9065	4348.26	273.231	238.018	3913.89	7197.12	5334.87	5701.34	2039.87	8620.4	4415.59
0.753314	1265.82	2732.03	5.4218	418.658	128.612	57.3545	8690	4170.82	377.103	2180.6	59.6217	878.585	158.451	521.982	423.295	7082.69	4412.55	1039.95	2585.73
7.96275	0.0522268	1.14187	1.6581	1159.26	2244.94	4909.03	9.29613	4226.67	14.1613	366.893	3111.99	88.1168	3330.29	2918.97	6734.84	152.006	977.462	2714.22	1301.09
0.0301814	1909.44	32.3261	1134.73	15.1971	142.01	17.0822	303.481	14998.5	1392.47	2118.25	65.5655	408.046	2607.26	2396.93	4151.29	824.183	734.093	3266.76	2347.85
0.0501042	0.0700624	1.0885	8.61544	5.7975	963.405	3725.21	10.2583	74.4845	196.278	17.8909	351.236	421.398	1194.34	345.537	2178.08	3051.52	1491.95	5996.61	10651.4
700.143	4.72688	4.08539	3.86127	8.09616	160.9	2994.3	89.4055	589.434	33.3508	3922.74	1210.43	313.463	5911.77	802.527	2952.14	4615.06	1898.83	1662.88	5265.78
2807.55	2325.3	5.19222	1851.24	4734.9	2042.74	4498.2	5607.11	1589.8	3609.2	5006.33	75.3372	3358.8	2676.89	208.024	10090.6	1481.08	3036.17	1766.3	1259.97
0.0187788	13.2574	8.81203	2530.65	4.0047	737.039	18.7854	1.63772	670.495	102.046	64.1439	650.079	1056	2731.49	989.719	4356.59	5470.54	1918.62	1202.49	1726.47
16.6728	1.6614	4787.57	38.3944	4369.24	213.989	53.0533	100.899	1578.06	1713.39	13.3171	1515.01	8593.65	4140.27	2323.16	4145.34	2362.99	1286.77	155.051	3204.25
4.74204	0.231739	4207.37	56.1748	279.912	1357.51	2625.02	5462.6	35.6169	239.588	3291.42	3257.22	2404.95	287.869	1146.15	3409.79	3136.87	798.126	3362.5	1449.76
0.0086285	49.5535	0.424701	15.757	61.5876	937.587	7596.89	2905.13	11.944	1394.95	2301.69	1312.64	1882.81	652.352	5049.06	1544.04	397.99	4406.45	6174.6	5362.22
1.73556	1.38072	1219.25	149.533	6.51847	529.584	3400.29	722.082	17.7418	947.882	277.755	210.016	1946.27	3751.83	2814.25	4858.48	930.345	2152.89	1958.81	572.624
1883.54	75.9015	39.0761	7107.44	8.11217	1546.11	10.1521	759.259	319.148	7066.35	7528.08	82.841	1997.71	1237.2	6488.31	1950.87	8844.15	1510.69	2566.9	2082.17
0.0133293	4.48698	1148.39	1243.49	81.6626	4.35415	4657.94	2560.31	8.21369	119.72	24.1295	135.605	699.607	2212.42	1766.83	2867.45	1646.59	17736.7	2539.19	867.562
0.00459486	0.207795	194.918	2434.5	35.8108	142.312	4753.11	1637.11	288.744	129.13	390.97	18.0904	1454.26	2933.6	1428.16	11107.2	6821.12	1708.64	814.428	1804.3
12.3977	0.0980985	0.883466	68.0612	232.645	55.4173	704.614	10.7356	3500.86	3094.11	1938.21	992.68	1303.06	39.1205	856.589	4849.66	798.341	1429.02	7120.97	604.43
0.0412174	0.175186	2816.6	4175.17	143.655	7711.57	8229.02	9.53752	884.684	1005.9	107.864	73.4872	2356.89	2254.84	1192.36	2129.42	5850.83	1735.05	2011.19	2846.88
0.031517	3452.91	809.023	1.146	2.8148	2.80202	3865.69	45.7221	213.757	65.4193	3990.31	9524.11	3184.04	754.735	526.054	2996.72	1629.83	805.481	2208.17	1388.5
880.54	144.04	4.85291	23.0032	8379.34	703.706	7188.77	60.8873	13.5863	17.4327	4271.74	1796.54	169.857	2938.59	887.166	1036.48	1755.89	3304.39	6414.39	1250.05
0.283748	5528.66	16.2415	1.36825	130.616	442.278	1808.6	1584.21	951.773	127.282	203.68	1520.07	3390.13	209.25	2261.98	8925.36	3640.72	8439.42	18318	2616.67
2433.03	0.81399	0.132278	2.93336	2424.56	12521.9	22.276	818.697	5680.12	11.4998	45.1316	1341.5	813.529	7697.68	5109.29	11102.5	19018.7	3921.51	1492.98	4801.28
8570.24	0.267798	2.08646	13.9869	1.07473	239.105	8867.03	6017.42	496.678	1629.78	26.5767	1625.2	3495.73	1474.31	974.871	240.876	685.326	383.516	7015.67	2007.37
0.122561	507.841	0.164302	14.4344	2.73279	3108.67	9.00365	12.5422	1580.52	5495.32	55.1532	580.297	792.776	209.27	474.459	5077.73	6473.07	3164.3	1419.62	4515.57
0.0153587	0.0936629	0.834188	1511.29	280.356	217.147	42.0322	73.375	376.735	1463.32	106.965	632.084	157.692	1421.8	5303.81	1528.09	655.342	6937.83	2802.21	2701.6
0.00296803	13037	3.15297	378.807	521.742	431.459	62.8568	1293.53	4054.58	5032.24	75.5977	3992.66	155.254	2369.19	600.353	8421.86	8026.74	2295.46	2685.1	1932.53
67.464	6.47311	22.5671	875.465	959.211	14.5011	5.73923	3636	70.3345	4204.11	29.0469	10540.1	5587.43	625.028	4062.4	2396.37	512.234	2542.02	822.949	1090.45
1.51938	3060.95	2589.32	203.964	406.725	52.156	9.00391	1410.68	4.71743	1654.78	268.882	4520.55	23.3444	1337.96	1112.07	1356.18	3976.12	4499.85	9086.31	6879.17
1.60739	1998.32	1.47755	22.948	1434.97	1434.55	14.9071	423.182	1407	7931.93	3853.54	829.941	31.7412	89.4381	1320.92	1238.67	4708.89	7347	2668.61	3010.13
0.00831708	1.12467	1024.95	3461.92	115.684	956.957	1733.78	45.6262	651.472	6227.29	16.3633	1980.22	137.487	631.174	7061.45	216.613	1684.04	863.887	7279.18	5740.74
1861.13	0.21983	1851.23	5706.44	137.037	1912.14	4.43561	935.8	847.535	1310.42	8.04804	466.481	727.358	137.058	182.256	6674.69	4399.87	158.659	634.141	3836.92
0.104687	1399.82	0.749945	209.35	38.9562	21.1928	6.93778	45.6102	218.756	20.3686	2578.84	2539.36	436.27	148.014	2752.2	328.979	1761.75	610.259	3891.18	1310.31
1.70502	0.0673784	30.64	2469.53	2487.47	1092.62	400.547	8.1671	1749.78	14.3049	14.9907	630.275	481.481	6546.42	12590.8	3192.99	2496.1	507.41	1919.7	4283.82
0.313524	0.583356	2157.41	2979.41	290.221	1657.23	65.6647	1508.06	7217.6	7.25106	2223.41	1269.31	4333.41	7940.02	1180.35	8622.99	8364.13	897.834	2207.2	1664.65
0.0151266	3214.07	1894.87	1.72334	673.309	2184.39	178.478	2308.57	15.8309	1682.57	41.4052	4648.41	284.259	630.738	1849.08	1103.1	900.585	3354.35	2743.74	439.698
0.0957328	0.284295	6.0207	9117.02	7977.17	826.636	18.3507	419.946	280.507	1191.27	1400.6	6264.3	1488.05	1434.15	6521.04	485.427	873.082	987.315	2584.6	1654.1
156.394	395.653	35.3688	6349.82	829.258	757.557	13.7556	5392.93	5122.39	9.27368	5633.52	329.919	2101.41	1591.39	717.64	2460.14	1658.57	752.091	706.534	1642.8
0.0826655	7002.42	65.5623	66.9129	469.43	2854.02	311.69	10845.1	2.41528	44.7141	9.47537	803.306	924.734	253.297	1788.25	739.221	8120.89	3623.67	6039.01	3015.07
0.504916	1621.02	4616.72	2706.94	7144.64	5425.23	43.9405	988.062	1973.95	38.0107	651.333	2987.72	224.605	2429.4	7223.48	4916.55	1052.85	7569.67	708.78	1613.12
0.295906	0.0301457	1384.67	69.5676	1209.21	114.632	3974.04	1042.51	1307.45	13.3158	9.77188	391.262	1566.73	4898.65	1343.97	6393.48	2545.96	4901.7	701.358	6646.61
0.0117868	105.79	5.8488	38.4487	3388.1	121.009	13.9235	1946.55	75.1886	887.767	903.265	69.8856	6071.38	2740.3	9270.94	16201.9	4991.54	1586.27	6049.91	1436.14
0.0495035	1.57486	279.873	3.37814	4158.12	1027.56	1825.2	213.107	1851.82	32.6872	50.6126	1543.56	373.167	178.048	5760.45	923.254	1944.37	4237.28	786.331	806.944
0.131155	27.1134	3.93181	0.57279	2.11899	2514.67	2490.94	1133.88	284.438	2368.69	5.68938	72.7072	606.249	354.46	5953.55	5613.28	4988.61	2953.38	1718.98	646.471
0.83563	130.941	1.00369	150.433	3780.18	14.3778	2024.78	2007.27	326.875	13603.9	1542.51	3095.11	1326.93	68.9266	399.296	3872.93	9744.08	425.658	1690.41	664.523
0.00999345	0.0560958	2960.09	21.3964	1.02975	98.8659	9.64825	21.9091	3386.71	725.699	8987.39	922.672	1109.56	44.727	196.88	458.887	1576.53	1668.33	1040.55	11212
0.0404784	204.542	1586.2	1.46628	7642.09	2027.53	3743.7	1918.75	157.384	79.1141	597.054	54.5194	5135.91	2240.28	2464.68	582.516	6449.4	1339.52	1177.26	369.864
0.0202136	0.285788	0.589109	147.716	2.219	908.026	14.7385	212.28	1586.16	73.8653	4126.8	715.361	1870.77	2238.71	7166.66	2904.58	4916.82	273.413	2426.38	857.969
78.0352	80.6428	211.741	1456.49	520.807	100.499	50.9852	207.989	1.44828	2924.77	3483.62	932.374	10458.2	1915.52	3390.06	167.97	5934.79	1150.25	4110.96	3044.18
0.474727	7405.37	1.72666	906.257	2864.32	6850.24	8.74496	1865	2890.47	606.552	69.0088	397.428	3088.44	129.994	2059.49	4975.88	3060.92	4935.09	1754.96	3041.98
1.5634	2.25929	0.520251	1063.9	1678.03	1.46348	9273.39	6.45111	3747.82	12081.1	11876.3	530.491	5872.92	4106.42	51.8127	6211.24	1012.12	3153.49	1304.41	4582.88
1.20839	724.269	6905.72	1040.63	4.82151	14.672	10.9157	95.688	22.1914	1580.72	3628.81	1072.01	589.903	308.423	4418.86	2492.94	2708.95	2685.02	4243.54	680.56
3806.09	0.318298	4996.62	173.813	269.705	7231.5	37.0018	755.243	4957.84	3548.18	333.976	2701.16	1178.53	5260.28	320.974	1231.7	945.672	1449.07	4706.27	855.744
0.0223922	217.732	0.0647147	132.716	2579.11	38.0458	75.411	1019.47	53.7096	9.7488	8.87078	137.237	3416.28	1135.88	314.281	16245.7	5777.72	361.006	2441.56	3021.17
7081.43	356.897	0.10147	0.229601	3966.41	5427.7	1912.35	1748.27	473.2	7.24782	53.5224	6419.39	1387.9	2797.09	3101.21	1835.12	4316.47	3450.22	1223.62	921.423
1.19706	70.5129	0.594992	7.68859	9.40151	13.6065	27.7109	4913.47	3615.32	141.782	18.6667	2839.96	2397.03	4576.48	9418.83	1844.3	8034.08	2775.18	416.733	5524.52
1.85493	975.045	3762.26	1116.43	3970.67	1.92661	24.12	14.2085	15.0152	624.8	119.703	2770.7	467.37	77.5312	2865.91	141.136	2672.16	2980.03	1708.08	841.142
10.8916	0.676091	0.736098	10681.7	2.24542	2535.91	299.356	6234.83	54.1954	4401.11	1285.19	12822.4	838.939	286.739	560.606	2572.25	414.178	3135.55	848.701	977.774
21.5946	2.45297	0.407096	339.448	116.307	9887.91	4103.61	11.6943	7029.26	930.751	1592.61	4817.84	1501.75	3085.25	1403.73	3581.53	159.007	3780.35	4746.92	2703.53
4805.16	2.83118	0.518047	729.652	17985.5	2826.06	68.1503	1826.15	170.313	386.803	337.697	384.589	1973.43	2280.91	319.952	1392.72	1095.5	2992.85	17968.4	1152.68
0.0231148	7.80229	74.465	6611.72	110.699	3562.17	113.685	1630.21	253.545	10.6429	4125.76	1229.36	9035.24	14525.5	4713.64	12652.8	6691.9	4586.62	9191.39	5558.84
0.00963765	32.0075	660.714	36.5548	1.87181	5476.05	9.9751	8437.94	28.9136	72.9767	5762.53	641.448	1580.37	2028.77	80.8135	776.513	346.987	6002.38	10596.2	2067.74
0.907095	0.530796	13.2575	62.4558	325.899	323.546	296.987	887.694	4481.97	82.7977	14.9133	217.592	1260.06	491.093	11463.1	994.398	622.517	1152.93	3185.58	1797.79
0.00359697	58.9738	10.5573	2.72443	1457.04	1499.14	98.6883	8420.16	6896.48	102.093	508.232	354.821	703.675	1580.83	220.771	3362.73	523.026	1949.5	587.969	9170.16
2.69117	397.221	2.42963	0.498959	51.0883	2984.74	2322.08	321.277	11.3028	1561.89	767.969	125.97	1149.87	2185.64	1843.1	995.874	1423.31	1719.48	1218.64	845.905
2248.06	94.0399	9.33211	0.485241	93.8666	10.907	6.70715	4952.87	185.561	1215.23	428.441	1806.13	2134.46	2557.27	410.584	1757.34	4511.22	3235.98	2849.66	1407.63
0.348697	0.0588494	6.23491	29.9752	3859.02	5.74649	296.454	3776.32	222.915	126.601	859.044	3685.71	17719.1	2274.23	3270.35	5154	2618.73	1122.69	744.026	6500.11
0.0599681	0.90408	2.63139	4.36074	22.8786	376.118	1172.67	1004.48	29.0636	231.397	11.3621	2982.33	742.105	316.106	1323.34	2102.37	4815.05	1490.95	11394.1	2488.56
1.46188	1336.88	2.03281	3693.02	985.744	641.562	32.7833	187.147	347.299	323.695	288.3	2553.81	6211.84	1802.18	2926.94	1860.17	1618.23	2055.31	642.843	6024.16
0.883534	126.74	3278.48	0.958544	36.2534	3619.6	2272.23	163.409	26.4757	17996.9	1209.95	144.509	191.341	1653.27	1932.83	953.447	8092.38	8987.38	482.872	452.55
0.00902533	4.81023	6.71439	21.0894	1.90705	1732.01	76.073	213.701	1660.29	38.2139	212.453	849.231	1153.49	652.315	366.078	1592.56	5294.74	2653.34	2828.27	4453.11
3150.88	1.31554	0.908314	39.9514	4304.56	129.358	644.465	1623.8	672.281	22.9545	31.7549	5740.9	263.413	306.56	900.467	738.497	6054.59	496.647	2678.11	17770.9
162.885	0.146516	10820.6	49.0128	6.57924	1388.73	2022.56	6.4145	24.5098	1796.51	415.387	167.615	2763.46	2458.2	5902.15	205.79	1690.99	4543.13	8246.5	4441.96
0.148578	2.58492	2136.48	4483.5	5.2232	68.3089	814.685	157.553	914.518	20.8265	1069.06	223.704	163.783	700.24	65.5081	446.69	185.188	1572.96	2729.29	2926.1
71.9589	0.176086	1651.18	2390.66	33.9738	6.60121	27.7254	4466.44	65.7719	1819.48	4454.36	330.711	2291.45	505.429	13347.3	1139.48	9015.63	1393.85	821.515	704.568
0.440386	1223.16	1849.81	0.982172	36.9516	43.1869	3.69365	2035.17	6991.79	1349.12	1174.36	1094.55	5382.53	3304.15	82.0103	423.616	3074.63	804.186	512.763	1486.62
79.7858	1.00821	11.3649	0.415619	1056.03	265.008	254.113	13584.6	10.1767	29.8638	2795.51	100.318	1037.06	7403.38	1753	1518.57	524.475	3690	3713.18	1266.05
0.0330671	1.79414	6.51098	5866.43	5956.43	1177.11	11.9529	6.32246	3815.38	203.649	605.522	2196.06	1263.3	2767.14	56.648	871.531	1535.29	4790.15	1734.49	273.177
0.0961594	0.22257	28.0046	2713.74	5133.43	1.93914	246.93	3163.69	9846.31	18.5452	7328.74	2305.48	7990.69	3979.21	1551.42	95.714	169.389	3429.51	4919.42	4887.41
2.0321	0.0686929	2.65319	5.07198	11.1178	93.6346	2411.89	479.742	11248.7	241.855	4357.43	3258.85	1327.42	6503.05	489.275	1605.83	8367.1	832.059	8452.17	1734.58
0.561153	580.318	128.412	313.386	3776.3	1.29792	1301.64	9.70713	3686.09	3470.19	9050.54	5790.21	128.57	1620.1	315.313	2712.65	1500.63	4404.09	290.455	1776.15
0.0421533	0.207418	2057.17	0.409951	1303.48	2.02458	10.5219	71.8148	12.1988	10.4474	619.808	958.703	4907.46	3923.8	2725.03	4588.48	1373.25	792.055	977.219	2211.34
596.692	0.147617	387.847	1768.22	116.732	4.53699	2066.2	2.60742	1335.19	3479.59	35.9232	236.51	100.534	1089.08	1738.03	195.227	3437.72	3209.62	1205.57	8963.6
0.469481	982.556	389.407	1536.77	2785.48	35.9763	490.787	31.224	4660.07	504.919	24.5321	1285.28	92.5997	3784.95	7967.08	3830.94	3287.4	448.412	8704.81	4917.85
0.846995	1591.68	4460.45	594.999	2633	967.221	121.404	2082.2	2875.07	7.50003	5970.62	6338.7	2341.53	1677.92	7258.66	6139.01	2374.75	4999.86	1101.01	3142.09
7.23224	15.9243	3080.2	1985.18	87.6339		447.727	5676.09	96.6337	8.52155	2477.62	10872.9	1507.08	674.611	3184.37	11794.5		835.797	1152.51
0.110003	1882.53	1.11502	44.7745	3006.43		1985.73	69.2204		6.39766	32.7735	1131.61	401.751		1077.01			1036.73

## Sheet: Seafloor vs surface sensitivity
Release 0% near seafloor, 100% at surface	Release 10% near seafloor, 90% at surface	Release 20% near seafloor, 80% at surface	Release 30% near seafloor, 70% at surface	Release 40% near seafloor, 60% at surface	Release 50% near seafloor, 50% at surface	Release 60% near seafloor, 40% at surface	Release 70% near seafloor, 30% at surface	Release 80% near seafloor, 20% at surface	Release 90% near seafloor, 10% at surface	Release 100% near seafloor, 0% at surface
2832.32	224.664	6457.31	6.44592	8.48979	0.100267	8.60175	4.41872	4.74877	3970.3	8.50577
11088.6	0.0431543	0.496619	52.3152	11.4369	1.47039	0.034001	5378.44	2020.19	0.112309	7.63276
816.91	0.019816	0.0341031	0.981433	7632.52	0.909764	0.0229652	0.0355665	1904.71	0.038621	1.78
275.316	0.0561974	0.517823	0.0653815	0.244158	6252.68	0.0357834	0.086182	0.0443539	0.139418	0.0339291
1084.77	1769.93	0.709683	0.14746	625.826	62.6969	530.565	0.483482	0.901968	57.1385	2550.56
1540.25	0.0540937	10375.2	272.197	9.88676	0.570775	10.0996	114.044	0.0168061	0.182291	0.675985
1337.32	0.0214903	0.128737	0.196852	0.442694	0.0434622	0.26023	0.161468	0.0519182	0.0624687	0.625156
603.88	0.146432	1848.62	13.9043	3.76726	2.62408	0.154034	55.6645	52.234	0.0719681	0.0983024
7872.8	0.0318116	0.131634	0.0862686	2015.79	6.47867	4.19643	634.271	50.589	0.157504	24.0115
199.39	0.0258723	0.25848	0.800976	0.00840112	0.0277986	0.0286024	382.444	0.0160969	519.907	10.5589
1908.21	0.0840978	0.111445	29.7976	0.0192175	0.0517428	47.1349	0.0308241	0.0586657	0.665187	566.537
1915	61.2212	0.0229371	2668.5	0.00720767	0.166739	1615.15	1.16577	3596.75	1.06197	146.865
2974.86	0.194327	18.9408	10049.3	0.139132	1.33061	39.6292	9.60786	0.753482	2.80863	0.0251931
13357.5	1272.35	2.66932	0.147337	0.0791471	0.344516	233.962	0.0402132	0.0115838	114.088	0.467835
1600.82	0.182607	0.0818921	6.37814	0.0510714	2.8262	35.2624	53.4755	0.299204	0.0164163	0.0437537
524.894	620.334	0.333806	0.091643	5731.01	0.226699	1.64764	1.29647	0.00623717	12.4551	1542.47
6529	0.0431669	11.1617	0.235606	0.201211	0.0330739	83.2093	0.11694	0.0192848	0.254665	9.69538
6469.03	1.05352	0.152807	736.75	454.596	190.301	15.3191	0.0158674	0.00862808	124.097	0.145124
1900.76	0.0919432	0.0927047	4045.82	0.00708324	0.0506188	2.57957	2059.25	2.53124	0.0209352	95.9942
1022.77	0.260472	0.407861	435.793	1570.98	1.31778	22.2124	0.0383805	7940.92	0.158651	0.258767
594.646	0.0214421	3790.84	0.0185669	186.478	0.031438	0.0925977	0.0820167	0.903983	15829.3	0.715446
1525.28	4027.49	0.174926	0.149991	0.417799	0.0590103	10912.7	0.199769	0.0218484	0.0885273	0.348507
564.076	10.8549	6.72578	0.847212	21.4746	0.0447058	0.124076	4.67475	0.17647	2740.74	497.501
3589.23	2.52469	0.0918704	2612.47	1951.42	11.4924	286.598	2445.45	0.00801472	0.232742	1.88818
6422.25	0.788801	0.228971	0.302328	209.109	0.00446114	0.132189	1.22059	0.884354	0.60488	2.80826
4202.09	0.123168	1.17361	0.242714	0.0195269	0.663886	5.69493	34.6426	1.40792	0.0101474	0.0678666
864.067	0.710607	215.779	2.83	0.167531	5.46376	0.821014	0.0042071	6073.23	27.9048	14.8463
1046.97	238.085	0.804327	2.43379	0.0930248	1.89223	0.255064	4199.62	0.035915	2.02249	0.276343
498.089	0.0844404	46.8735	0.0289317	316.279	0.732926	2925.41	4095.13	0.545442	9.42417	0.023259
774.624	2.11303	0.111252	0.448498	386.453	1918.48	0.972543	0.366955	100.289	1.91245	0.185575
809.477	1226.27	5.86538	6.21361	0.605541	4934.37	0.325413	0.0398608	0.103349	9694.56	0.0222244
1310.68	0.0427258	804.454	403.193	0.625365	5577.27	1509.71	1025.62	0.120252	2.45677	93.3925
3203.86	0.349372	0.0788673	273.167	0.0884356	0.0555477	1424.98	0.044327	0.220808	0.0142284	9.2241
841.576	0.0581432	464.651	0.562499	0.686002	0.113407	11.5456	5.33635	65.9791	62.1998	7.21413
1216.46	0.0755606	9.82792	3.2571	1.34541	0.016481	58.5186	680.511	0.315607	0.741213	0.242477
226.373	10.219	0.0232614	0.529737	2085.63	6.54478	306.491	3.90262	517.557	9602.53	1671.14
3536.79	181.676	0.032172	2136.87	14.5111	0.276747	1.87765	0.40405	2.86621	35.5192	0.664202
8237.38	0.00624761	0.0451197	19.0222	0.181547	2492.24	3752.76	1.7987	3167.08	0.0269785	10.0127
551.266	0.17503	85.8574	0.0150813	0.537858	1274.73	0.169967	393.598	0.0857873	0.0573412	1.92225
861.479	21.3631	0.00984812	0.0071389	0.281736	0.0262106	0.198548	0.767032	0.311982	2.20962	77.2756
2614.52	726.939	0.161701	1.03649	1.34781	8.5378	50.8098	0.0404059	0.230157	147.506	0.0191553
967.31	1968.87	3712.76	0.0533221	21.5174	0.449484	0.0387981	2.17677	0.325609	0.0611748	0.047516
4874.51	0.0396008	0.0506129	7467.45	131.578	1.17948	2.22434	8.90097	3.49081	0.45876	6019.92
719.108	0.205241	0.00770209	0.0832108	148.234	13.324	3022.89	3.92442	2045.7	0.156559	2088.85
1546.38	0.198699	1.03452	626.098	0.12267	0.0173766	509.746	0.875649	8.17373	3079.34	0.0299796
408.111	8989.45	1.46744	0.00707182	673.149	13.6318	0.783792	346.388	8966.14	0.0835009	0.0195388
1287.15	128.349	26.7429	0.15121	192.376	5.88398	0.220235	2.82097	1593.69	80.0292	0.038951
1976.13	1875.28	0.0389834	0.037657	2.57256	0.177542	0.264938	0.00700128	0.357635	5.97051	0.00819793
3887.95	135.293	0.0580013	7.35557	16.1598	292.183	0.0279249	0.079266	0.0381469	4832.61	2309.25
1005.54	0.00595491	0.117323	0.164469	15.7999	0.0311326	0.204643	0.0136756	27.1209	2368.76	1.74948
803.388	0.0887371	0.372051	0.231459	27.9161	1.2961	1.6248	2637.13	0.00405031	863.084	3.68961
674.578	0.0244119	5.74166	21.5747	752.011	0.011123	0.0416988	0.931196	0.00356169	0.24054	4.40005
1572.89	0.0495037	0.513262	0.00671488	30.4808	1075.93	0.0187531	171.358	0.00666687	4700.11	4211.97
1789.22	5.23622	0.117512	2.09296	0.0412977	2.55577	0.148641	2756.82	0.324048	0.0387354	8.02902
2801.13	105.992	1.26693	0.375846	0.633074	0.0314417	3.28446	4.372	299.41	28.8056	338.172
7118.47	3.41725	0.020155	0.070027	0.728672	0.27697	0.235929	0.723513	0.0629081	0.020999	138.688
1073.79	377.97	0.0143944	1633.96	1.20741	0.643649	1442.83	15.4798	571.041	0.0506312	0.0594704
6912.36	0.104181	881.443	0.00268708	0.275928	1.02069	2585.66	93.1545	1399.34	978.669	5.08484
8047.55	0.940155	0.00356927	0.0732385	97.2123	0.100536	0.627342	0.0754551	8203.72	81.5828	0.101209
5248.63	0.439249	0.754669	0.0154889	3.18715	0.00652903	0.738401	2398.52	0.137946	3707.11	3.0263
9019.35	0.886459	234.992	0.138015	0.00433507	1622.14	0.0289709	1.21665	0.0444061	1.27119	1.409
3187.66	0.34124	1397.94	0.130449	9.70296	0.0060903	0.0773703	0.0301609	0.0359946	0.0279908	2716.63
668.918	11118.3	1.63886	0.0147753	0.0288917	0.110968	3.14357	0.0552889	0.272496	1965.65	0.133095
5084.18	1.68581	0.0207472	1033.85	16440	3067.82	0.0132576	1.46798	8.96057	0.0882479	0.00346348
3827.98	0.0376257	507.352	0.00895739	1.17034	847.351	2431.99	0.00445461	0.251931	0.265632	0.014774
627.569	0.213188	0.0102845	0.020354	1.09405	0.524743	0.0314426	3519.99	0.0199989	4.33436	0.12021
2183.33	0.00884984	11.7537	0.00877261	529.477	1383.96	0.071876	0.201891	0.0641049	0.25773	1.81445
10561.1	3451.64	0.0507822	3243.21	0.068032	0.0188709	41.6996	31.3142	3572.44	0.17258	0.0507407
2793.41	0.0793671	619.738	1.71414	0.573174	0.414138	0.250364	2062.08	2738.03	0.00823632	2125.53
222.105	0.269868	2436.8	0.0426632	0.377073	2858.13	0.132802	22.7267	986.16	0.0379617	0.524239
952.38	7071.56	5335.76	0.747727	465.343	6.79433	38.2977	0.033775	1.31122	0.234922	3.79205
1772.85	0.521925	0.0191239	0.102897	9671.05	0.0122646	0.0173083	0.0139648	0.0206433	1856.78	0.0288371
731.46	0.0603715	3.08257	0.00617677	998.454	377.922	4.23298	4.71481	2595.42	7.09472	0.0295779
7481.33	1403.64	0.0638281	1.00364	0.100098	0.0289914	1.61033	1.17384	0.0909504	1.41814	1407.61
933.567	0.0271958	0.0421955	0.0131645	2.95873	0.0645189	2.91626	588.322	4.03398	313.276	0.00834314
12864.4	19.8982	0.281276	0.124917	2.24567	37.8958	2.77032	0.0792577	941.846	0.407721	0.0312243
982.948	0.703913	1.62471	37.7524	0.0186311	3934.25	0.0127446	4.57451	0.0244163	98.834	0.0252238
6450.3	2.71069	1.53144	696.851	1166.22	0.0176039	1820.59	1609.79	0.803419	59.4833	30.466
1701.05	0.418969	30.5709	0.0229697	19.0826	7248.97	5.15574	285.575	0.310965	0.24023	4.00283
1670.23	0.164531	29.8125	3944.32	6.29655	309.023	0.378106	2.21217	0.00206588	0.242514	2167.28
1763.89	0.0463548	0.00623053	27.5712	201.4	0.0484733	122.916	0.0073884	0.0451246	0.11519	0.0194954
695.038	252.76	0.646721	0.0109106	0.0228877	6.48208	0.0179203	2900.79	0.991991	1.26131	0.0662188
1634.55	0.0154156	0.0245196	2.11771	2712.05	0.0190312	0.00300864	2.59925	11.5718	4531.24	1260.72
2031.74	0.0876941	0.00903753	0.0565646	0.581984	0.0474857	0.386577	1.86435	0.865184	0.0202965	2.42613
3143.35	0.0637122	0.0300068	2.91941	197.166	0.58822	0.0982387	1.27232	13.5574	57.558	1431.78
2859.64	0.336241	19.2245	0.0339741	2944.26	0.0424109	3.01447	271.262	8.85205	896.803	0.109452
3556.89	1415.22	1513.71	222.879	20.4772	0.00357373	0.0151247	22.0792	0.00679307	0.48825	7025.93
1906.55	0.043368	0.104583	5.36664	0.00884094	20.418	0.0253169	10096.3	0.019688	1.29317	14.6129
712.462	0.00680309	119.168	3.07258	0.0734949	5363.6	0.0321144	0.10019	20.4541	0.0178724	0.200622
330.408	83.5556	0.0180059	1615.02	6604.19	0.0185622	0.0322046	0.0829701	0.0250417	0.60951	0.0572563
1070.14	1076.98	2.52853	1113.24	1.86318	0.609174	0.141048	0.0163694	0.0507956	1660.99	0.0200155
1280.69	44.0596	5.19483	0.0757119	0.336813	2096.03	2271.4	0.00491648	0.0319924	2.74379	354.515
794.887	0.168268	5527.96	0.0888577	0.0980391	0.0575803	0.00631044	3.22506	0.0108535	0.147299	6602.06
528.797	0.890642	112.146	0.754746	23.1404	0.190791	0.039012	27.3427	0.0476371	0.00494068	5793.57
4288	95.3534	0.165412	0.0309726	76.3139	68.1917	0.0138463	0.495925	0.0496887	0.0934947	0.0152894
2629.04	0.151458	0.220374	1507.75	38.058	0.0964586	0.00206588	0.0831673	0.264191	370.226	73.9129
6647.57	2900.24	9629.52	4.46186	8.5966	14.9468	1.35412	0.0063415	20.4243	0.73152	131.774
234.916	0.00689444	5.76804	10552.8	0.0544897	0.011847	0.124634	0.148436	0.181412	3.1309	1561.98
1154.28	0.0708882	4185.54	1731.45	6.19808	0.0311403	0.0681759	0.491554	0.657668	0.0143051	0.0282009
1057.19	767.064	0.338102	9.06728	10.5727	5.24559	0.725035	758.427	0.012173	7.59364	0.105941
2095.91	847.66	0.0505398	59.4316	5.10363	1.4028	1745.22	0.0216593	658.932	1097.12	2.8261
17246.5	1685.03	0.0890332	0.11743	0.0273901	0.367455	0.026459	0.149688	0.077963	0.139203	0.559817
1518.73	830.172	2632.19	0.0229577	2698.02	0.453646	0.330104	0.100923	0.0388693	0.172306	62.1611
5416.5	1253.36	1.00789	0.609649	0.110517	0.0310834	42.8512	0.041863	0.0316057	0.234138	0.862775
770.609	923.082	0.00356169	8.39787	3323.31	0.0863874	0.153826	0.31997	0.00494068	0.314232	3986.4
1915.62	3546.52	389.316	1.09559	2.77515	0.460255	0.148426	222.37	0.277115	0.582047	0.0218293
2215.17	407.811	0.656647	3.22914	36.0095	0.0977967	0.089384	0.0749236	0.00852241	0.189249	0.30246
770.658	2738.14	915.961	0.182077	6.14817	1.76765	0.16596	19.1299	6.1479	65.4868	1.59945
4901.43	3990.35	0.017826	365.981	0.489501	0.00612809	2007.14	6793.55	6.91578	12.7013	0.59359
3952.71	1045.08	26.9141	0.0246397	0.0274122	5.07985	0.0679065	54.1921	1.49945	5987.6	7.15457
3488.89	1449.1	0.0508773	0.140562	0.230563	259.463	0.0511298	1132.27	0.040269	566.59	1.54749
3552.24	5169.46	0.0455572	2405.24	0.0932046	0.164165	98.7201	1177.83	0.041641	0.060755	35.2469
4755.94	1494.56	2169	4.00881	1.99738	1619.54	10346.1	73.0016	0.648677	0.198508	0.269484
8615.32	3289.47	57.3128	2.3246	69.6153	1.07175	0.0461928	0.00561062	1558.29	0.0399942	1091.58
1202.76	1155.49	96.5217	0.580707	0.0102989	0.0788455	0.222369	0.317284	1815.51	0.137201	0.291203
5605.58	4868.53	0.248828	0.0322244	0.108022	33.0018	0.15886	11.2778	0.115086	189.731	2.80186
2688.5	5985.54	0.371809	0.512845	0.261907	0.390706	35.0211	3.93546	5.76516	0.216112	5.08693
121.593	2484.56	0.140801	0.657186	0.34917	0.0088947	0.00522965	53.0476	0.00835307	162.967	0.0396532
2904.17	379.576	1.05732	0.104634	420.609	3493.35	0.0514618	2730.46	0.0833086	0.306986	1.54453
857.945	1159.74	1224.82	4592.43	0.858873	8.55651	1.25369	0.030967	0.00976462	0.0606106	1026.14
4067.92	970.005	0.0281599	1.22639	0.0781434	0.00268147	12.582	1039.18	0.343261	1423.58	3.14859
1407.02	626.313	0.0487193	167.754	507.762	0.0257306	4641.8	2597.2	3178.09	17.6066	0.46886
1360.55	1179.66	0.0582535	1816.3	0.0163604	1.16998	353.764	0.995039	0.0128881	0.0190942	74.0946
617.236	750.197	7.75009	0.00505479	2706.71	0.862868	7.33766	9162.25	878.025	802.603	0.0129456
1918.63	2703.47	0.0117869	0.626839	3324.81	87.9158	1315.6	921.703	0.0113166	0.928845	0.283577
1788.85	799.941	6.94074	0.194964	6.16074	37.0893	9442.04	349.443	0.30933	0.350353	0.0350012
1860.77	2268.92	0.488916	0.00336165	0.235056	3440.95	0.143001	0.141007	0.577482	56.6518	15.1568
1415.19	2069.94	0.00433051	0.0315329	3557.53	0.0202922	0.013906	0.161442	0.184149	1.94658	0.504935
1399.53	643.797	6.41865	1286.14	35.4903	0.160807	0.983123	121.399	7.29665	7.82824	6.97896
588.14	1371.56	0.0264663	0.0843308	7883.84	0.179651	529.412	636.445	5563.5	2.96309	0.185791
8615.32	566.732	6475.93	2.54444	0.65517	0.036445	0.129059	0.058685	2841.55	142.275	3077.28
2987.76	420.089	1287.56	0.00997487	0.180465	0.0134677	2.30411	0.0510239	2.14713	0.0829198	0.0286855
8264.17	946.593	15.1812	0.0047991	0.0823299	6895.52	3.08965	0.00840268	0.00807394	0.00995259	0.0765589
2388.81	1383.69	0.386844	0.0368029	453.342	610.508	67.9533	0.351001	0.0127744	0.0141817	0.00569951
3133.1	863.759	0.13836	144.785	117.674	0.0605844	0.0680182	3.64428	0.0108603	0.160626	0.131409
643.965	2793.82	1354.5	2033.77	0.0177581	0.308434	33.928	1.16952	19.6926	90.9013	62.1046
3124.69	5457.43	1182.45	4.08677	0.0754468	13465.5	0.25665	4985.39	0.156649	0.0176318	1171.72
3490.73	3785.94	130.783	2.58515	3.81579	0.0337621	0.00630562	43.9269	0.0431623	10879.4	1204.86
2201.79	15084.2	0.0083003	0.0095207	11.2861	1216.15	0.0578318	4585.26	0.0268573	2.85586	0.0178567
4249.1	6570.6	0.257155	0.065151	1.15819	0.174992	15.3798	0.189856	0.191293	7215.58	0.0161603
1023.93	753.491	8.05062	0.437956	1.40757	0.0344067	0.248636	246.121	206.342	3838.08	2611.38
1561.41	5864.38	0.191519	16.3877	39.559	0.370477	5410.57	0.020255	0.342202	0.00634143	1.22494
4739.14	3404.46	0.572204	1.03464	687.551	0.0294161	3478.58	6.05052	3561.05	0.022681	1054.46
5214.84	2154.88	0.0847673	8.52783	0.156468	684.323	0.0369485	4064.98	45.6446	10.4569	25.7698
3616.69	6043.24	0.341729	0.0244591	9.26188	0.188085	2492.42	18.8794	0.337812	3.35787	0.172584
1221.18	1205.88	0.305893	5839.41	549.671	0.063388	0.00782321	0.0180936	0.013924	0.0246112	1.12887
16975.7	3354.78	0.0403255	1001.93	4.56064	0.0122469	329.064	6647.4	0.0378122	0.0408209	0.0990033
212.285	4055.28	7865.03	0.00590022	0.510252	0.311598	89.6139	28.7457	1153.66	0.0639904	4081.37
5209.41	1030.04	29.3973	2063.19	0.01282	0.927688	15.4864	0.0329305	0.0323829	0.0100548	0.0285024
1858.42	8457.17	0.00754691	0.784214	3897.28	0.203526	0.581606	33.9105	2.70234	89.3717	3.05429
2826.24	1351.91	1198.94	3970.93	0.780048	7.52885	0.0712407	0.019658	0.0437239	141.849	0.542836
1321.38	1191.17	0.0494086	0.0377811	1.53619	0.162065	0.0645558	0.0162978	1110.7	0.0419224	950.701
3065.09	882.33	2087.56	0.0100104	0.067295	0.0678044	0.10902	29.3396	5253.99	31.4765	140.73
1900.86	1699.18	10644.5	0.407262	0.0241667	0.0405482	0.037794	31.5465	19.7395	0.118716	1.45259
1836.18	2804.46	0.0490552	0.028594	0.523343	0.69621	0.475357	0.22295	0.329177	0.830393	1411.11
1438.74	1469.67	0.19391	977.096	1.12573	17.0037	0.118391	0.258397	20.7359	1212.66	9566.11
17220.6	7697.23	0.630677	1445.6	0.00326422	0.525474	14.3597	0.070755	0.0411796	0.0237981	1314.95
4927.81	2130.99	0.0726688	0.295957	0.850235	0.00881747	3531.26	4.0368	13.6963	4665.66	0.00556694
4559.34	349.594	0.0259108	0.0310982	134.8	7.92002	0.00960202	0.389758	9.78993	6.40593	0.325814
4224.85	3300.1	0.0193357	0.143304	0.0945194	3.38315	2547.26	228.468	1398.24	0.192759	0.108823
2848.93	1508.48	0.260948	0.0630551	0.0260061	1.6481	115.743	308.383	0.00356927	0.397882	3.73417
1176.82	5496.56	6226.32	0.0566105	0.518798	0.0171042	6328.91	2.4293	0.0175661	5.85734	0.0419327
745.35	555.899	0.334589	4.80821	161.223	237.682	4.94704	2.6604	530.03	0.0745161	0.0611059
369.368	12844.1	0.0185335	429.317	0.854022	0.0206616	0.506967	0.952402	2.91809	13.7494	162.18
497.546	8198.43	0.215971	1.24925	411.274	0.59484	3.07164	0.174186	0.112262	3.64728	0.0121172
1887.79	925.208	0.0274916	40.6571	1.64109	120.648	0.0876055	0.601523	51.0569	26.7619	3.10675
4881.21	1582.79	180.845	0.149948	1.25318	0.00837373	4.94004	19.3168	0.214587	4022.87	0.124314
4788.99	8842.06	446.726	20.1979	452.761	0.00268147	0.0267398	0.0185201	3.21174	0.290313	12.0321
1598.84	1926.59	43.3177	0.0635131	0.285239	0.0607585	0.0156953	0.110533	17.6982	0.647744	78.4406
744.001	3783.08	2.03185	0.379688	1.5171	0.0791177	172.971	0.0169089	0.211072	2.9054	2.55106
7071.22	3375.67	2282.47	7.93812	7.1578	2.91616	2.06286	403.142	0.130362	0.00566401	27.6255
3937.74	629.599	0.0329081	0.0351205	0.123415	0.079798	2422.43	0.225676	0.103443	0.0228806	0.0242578
5835.54	1678.68	0.786918	0.142403	5.14963	17.8318	183.641	0.106571	0.390237	5343.08	0.155551
5887.37	701.46	489.007	0.0329895	9.49445	3378.56	11.853	1291.45	0.607953	0.14214	56.135
3494.46	1144.62	0.104938	0.0940413	0.00998227	0.026936	0.591025	4676.96	1.18736	4182.37	0.501132
5129.03	609.188	5763.17	0.0895834	0.0159028	0.0817813	1999.23	0.45969	0.153515	1445.42	1701.2
5677.46	1581.93	0.00638581	593.688	789.15	0.598	1273.1	1.42131	3721.53	2.56268	0.00835054
3769.91	3060.19	0.0343627	0.199009	0.0590035	19.9441	1.38263	0.283102	1.49395	4465.34	13.2105
6021.11	4758.03	0.0172635	2228.31	5687.9	0.990339	2362.37	0.344042	0.0171417	0.237317	0.0260339
6579.93	2104.88	20.072	2.67358	62.8144	0.0478586	0.294214	0.0469994	1242.46	21.3043	0.0378174
3200.41	474.77	333.227	0.154684	6.39983	0.221933	0.0518246	834.077	0.029835	0.135401	0.702322
1777.11	988.71	176.15	0.0763585	0.0049752	5118.59	0.04657	4166.44	13278	0.0123479	0.0643914
1199.63	7121.3	1767.32	0.0262321	0.705082	251.955	18.4492	1.80293	0.0329512	3404	0.0939774
2617.31	2268.03	0.0544852	2906.22	0.00538342	3.12357	0.0161357	0.0723603	0.357784	0.0451961	44.3241
1525.53	1572.65	0.118284	0.666302	0.263818	0.00206588	0.1409	0.363595	6.01752	0.162169	0.0734524
1605.83	4714.77	7.08245	0.0336488	3.06682	0.615909	2.96933	1939.94	0.220044	0.350447	0.540084
6285.73	1896.82	491.735	1.41627	0.11558	20.4874	0.180726	1629.62	4.69732	0.269771	0.0482168
1150.98	1008.77	0.894869	309.297	0.620515	0.055249	0.0569505	0.213365	0.0997825	659.134	0.080832
647.144	1607.22	0.0658125	6.90814	1144.82	2531.81	2.83356	0.141595	0.245972	0.00385607	241.127
5472.56	3477.3	0.0472521	4657.15	1588.12	0.0743648	7.0761	0.0127868	0.112998	0.0443093	323.309
503.821	1174.33	376.518	0.171184	0.00268708	0.300535	0.613615	0.00385607	0.240263	1416.86	0.744166
1497.17	4560.58	0.124301	0.0458381	0.14486	6.76835	1884.73	0.388057	0.918081	0.0025018	3080
6167.15	3452.59	0.747177	1033.18	0.049625	1.1712	0.00226144	2.57002	5.86635	2208.25	12.5541
1893.86	2685.2	209.476	230.893	0.0487264	8459.28	292.17	0.504829	48.1799	0.213738	935.387
6224.04	3245.23	0.0369287	11.1795	0.00763628	0.427603	0.0198795	0.0395228	0.162764	2160.36	0.00470738
2207.49	2777.96	102.181	26.9083	0.0384316	0.109697	329.925	20.6874	2548.72	0.0712657	2.61286
1595.13	7967.03	0.208384	0.237836	4.26401	0.0295611	6.94331	3.82941	0.070851	0.366588	3399.46
16592.3	5591.59	0.156132	965.957	254.238	0.140023	0.0800343	0.0322473	0.0864061	0.367172	0.215833
1719.96	1743.95	0.211503	2552.14	12.5605	0.0284992	260.058	0.104337	0.467294	4602.7	0.492712
10673.9	5231.3	0.0165739	1.02444	1.67323	0.256464	200.619	0.142669	0.125272	0.306235	24.0686
3760.45	4323.22	4334.78	74.875	0.316495	201.527	2.10373	705.196	0.0770393	0.0710066	0.0367527
1827.24	950.582	1577.75	0.034176	7.37594	0.718826	1882.62	0.0578259	3.07842	0.200011	0.0333971
668.653	3888.92	10120.4	0.0211555	9.6149	79.8966	1407.83	11.2914	36.0787	0.0148435	3844.61
512.744	4333.09	2990.34	19.6377	0.152062	104.129	1.56888	204.114	0.790452	5.09815	0.0215078
4913.5	427.143	805.12	0.0968573	15.6388	0.161968	0.947058	0.099463	2285.87	0.008918	0.00296803
631.122	3367.37	836.987	77.4065	4587.66	0.200555	5386.64	0.104691	0.0271459	1737.78	2.27858
814.324	343.555	3472.29	127.159	126.015	0.0145861	0.985054	51.9777	0.058594	1.52111	0.0114102
3508.51	2711.95	996.796	0.0266112	9.40642	0.327363	1059.8	1.34926	0.00761743	0.0746223	640.422
7665.46	6976.66	1885.58	60.0339	0.233418	2248.55	15.2986	0.172989	0.384271	0.0059818	72.23
3925.83	1600.53	5659.34	0.00732523	0.00446002	1.50762	0.640759	1.0691	122.092	5490.36	0.00480526
3174.34	3056.14	1556.83	141.018	0.0100807	1194.21	0.126056	0.0168952	0.817356	1.03818	4783.38
2212.62	4833.51	545.89	0.00535348	0.0165698	0.0446122	1256.46	799.407	37.8186	0.0414659	0.265218
2217.68	316.148	5165.62	0.015671	0.175367	13.4515	0.0652897	10.1564	0.0295875	1.02424	1.41507
9151.66	840.289	11137	0.0968366	705.479	114.4	87.5758	602.768	0.228982	0.066671	7.90271
5733.16	1058.43	3096.44	29.6312	2.03884	0.313847	0.360021	0.0151814	0.00368924	2361.21	0.125278
1068.15	5269.08	2182.92	0.0517269	0.427747	0.244374	0.0249003	0.19403	1.75708	0.0141107	142.578
1200.37	2867.91	5473.27	0.204852	0.020484	2.34805	30.0666	0.0116062	2042.21	1548.69	0.0672924
3054.18	3299.05	1375.47	0.00817002	0.042709	2536.66	0.0246285	0.0332814	0.0502948	0.0160314	0.00760524
4858.29	1639.47	1091.65	0.077429	0.0683576	0.0660155	0.4359	33.3815	0.0603397	0.362552	9390.33
460.52	1826.34	2008.81	1.53984	0.539462	0.0173868	27.1627	196.884	298.865	3447.82	43.834
3121.77	480.528	8892.76	0.0457667	0.967801	2314.81	353.198	0.0696625	0.803965	0.148652	120.377
1059.22	237.403	1033.89	0.108245	0.13349	9994.71	0.255374	0.00958776	0.384098	2852.67	2118.35
2528.93	1212.46	927.055	0.80056	535.022	0.106515	163.163	0.0762114	8.98675	217.399	0.113028
215.15	9147.64	4262.07	0.132515	3.28812	0.0237886	74.1335	1.48524	15.0805	53.3526	3.63453
7935.06	974.944	11848.2	2715.4	0.129813	0.0554782	19.2953	0.0520827	2.67604	0.219562	0.022169
760.67	7515.72	8037.88	67.6043	25.0128	0.126513	3515.38	0.266485	0.0858527	2386.35	3.53903
2394.71	1791.12	627.477	0.401814	0.0491111	0.0043046	0.171657	68.8481	0.169698	10076.2	0.245357
1663.76	2484.63	1217.21	5990.59	67.9915	0.340357	0.0893234	0.445008	0.0588539	0.0568471	42.3199
1936.77	2225.27	1115.24	0.10187	0.732426	0.0253187	0.463763	0.43738	0.025032	1399.03	0.0164163
8677.41	3149.55	1018.59	0.00269758	3625.96	10469.4	0.432457	0.8174	0.0917634	113.667	2982.24
12010.5	1193.8	1898.04	0.105866	1405.95	52.9068	0.121337	0.28576	82.8107	10.6346	0.00759514
3510.31	2355.11	12246.3	249.033	17.9267	0.0947836	0.676958	0.236364	5.50894	4340.83	693.955
7315.18	2287.09	4494.21	0.00782488	0.45757	0.0755338	230.256	61.4685	0.744829	44.8435	0.00958861
2075.14	2737.82	2120.32	0.0817502	1977.02	9659.03	40.6028	0.139442	12.2117	1395.41	2230.62
1102.88	5342.64	863.82	2738.96	0.0968238	0.458611	0.0156916	8.07537	2.5692	1134.41	0.566384
690.544	6246.23	1848.54	0.0879691	300.772	0.194683	0.0710532	2206.42	0.196268	0.535269	0.0163537
1556.09	3745.01	654.098	172.712	7177.13	13.7709	32.0417	0.105875	0.289689	0.485979	3486.8
971.929	1616.79	3602.08	988.411	10.7049	0.195225	919.806	0.934752	0.437778	0.260381	17.1973
1967.18	1922.24	6199.51	0.334081	0.0241666	0.0723014	21.0855	0.00657197	0.582779	0.853324	5.16951
2198.3	1391.59	3763.78	3.91116	48.8408	1.27434	0.258634	50.7016	3.68447	0.124005	1.1272
289.977	1807.47	2637.14	1.15936	0.50871	0.058946	142.924	0.509074	0.0126602	0.0165844	8.84743
7403.4	4618.67	637.812	5.42578	0.0942386	0.0460273	2023.54	1.559	0.179427	7.5448	224.745
455.043	5970.12	934.133	2.96706	0.037432	14.9113	10.8072	1.11983	0.0866096	1.47604	0.227002
5426.52	3630.13	3997.93	1664.57	0.145106	12.3843	0.808407	0.595169	0.180415	0.608586	0.103707
1248.54	6974.59	11261.7	0.0429958	2376.4	43.485	2856.23	914.751	0.0769981	0.012476	2699.31
1084.57	6372.1	801.696	5.72011	0.242881	0.0396683	0.0873603	0.0208154	92.7952	0.00306258	2.05464
852.796	8617.58	486.377	0.311774	1341.64	1087.3	1141.56	24.4692	0.144135	0.0325949	2864.28
3461.16	1414.35	1506.74	0.00535913	3757.31	0.086372	11833.2	2.32011	0.492044	0.0919991	0.121005
1505.38	1060.98	1064.14	0.13826	2549.38	0.200748	0.396717	74.1994	1.51716	165.838	229.893
2955.2	1502.1	1400.22	0.100103	0.785872	46.9512	47.7993	1.29891	3.73734	0.0999343	860.825
2768.77	2454.27	1211.96	527.694	1.05755	2115.13	0.0848217	7.74228	0.0708463	0.0110049	0.176358
437.866	3608	676.113	37.3616	9.95209	0.0893032	0.0215756	0.107104	0.0334621	145.687	0.0613889
1102.43	1508.12	1242.41	18.0645	0.022427	0.112362	10.9288	0.0112882	0.718568	0.516079	2987.48
4931.68	2163.21	838.144	3.2758	90.6262	1.62454	3.07431	0.181198	0.00385607	0.0629477	0.50758
2934.89	2555.36	1948.57	6519.33	1.69436	71.9354	0.0609187	0.929993	1135.96	0.00822103	7.42538
1241.79	797.978	2924.94	0.775907	1060.81	2088.35	1.843	0.551454	0.562276	595.408	0.049855
2386.07	2472.34	856.37	16.0768	0.0695982	0.279628	0.0175375	1175.52	0.243375	0.434319	1.37421
3553.41	2659.95	4897.18	0.0601043	0.486978	2.41669	0.0654442	1.561	0.516664	56.7435	0.325686
3387.48	9996.51	119.13	0.0359944	50.9451	0.0109795	0.130974	0.0196573	74.5221	4.36545	0.501943
4231.91	1071.18	3949.3	1.94493	0.0349958	0.00811579	0.0137111	3257.31	0.00296803	0.606512	3.36031
4023.83	494.834	1505.54	10.4715	0.466527	0.152856	0.376886	0.00206588	0.032404	1.7718	9878.17
3927.75	2249.58	2812.58	0.00385607	0.420428	0.581872	0.0649952	0.0200276	0.117493	30.3044	0.0153095
589.454	1832.83	1573.93	405.022	9.00251	0.0186374	0.0300334	0.0281548	0.180606	0.0287898	71.0764
4846.61	7412.29	1360.69	1.79552	0.022294	1.75439	0.448273	0.00678956	0.167528	706.452	0.00947163
4827.21	2854.18	1066.84	0.670639	1.27005	3447.92	0.018978	24.9933	0.00867209	0.0121383	20.2772
558.563	299.976	3924.89	0.118127	1572.09	0.027173	0.237784	0.188634	0.0179545	0.271612	0.0540742
559.972	987.709	2157.31	0.194443	2.0361	0.109869	2.66635	0.0261966	15452.3	0.0632929	4.47183
1643.99	1449.41	7594.98	0.0110336	2119.95	0.0605957	0.00832095	0.874311	1.75888	0.0387915	0.118971
3342.05	11812.7	1785.18	0.496102	31.2022	2652.49	0.0047573	4.75675	1567.11	0.178564	0.00700844
1021.41	12581.2	2781.28	35.2762	124.323	1306.58	5.16796	0.00411262	1025.41	0.186589	0.15334
470.246	2834.74	1982.8	0.104376	0.0581425	0.590932	0.356671	28.8853	0.0709178	651.416	0.10837
9817.04	5085.55	6495.3	0.591179	1055.59	5056.91	0.0167526	159.69	0.00998581	30.3366	0.526914
2588.22	11069.6	1042.44	35.063	5597.97	0.126003	18.5668	155.65	0.0508476	1.86629	0.156381
3564.83	2230.99	1367.55	0.923786	2920.1	0.0142204	0.0136074	11.0837	5.28694	0.328944	2293.17
1764.44	1373.64	5658.55	5641.93	15.2125	0.0478935	3348.6	0.0336798	77.7282	0.306799	63.5622
747.956	2251.21	2216.22	0.628348	0.678734	12.5525	0.0444636	0.456216	0.00832613	1.37937	0.0564719
289.622	17472.2	6321.1	0.0162247	230.331	3413.06	0.492319	0.0512529	1145.98	7801.2	0.0556408
1625.8	5970.03	439.523	0.0964048	0.147845	4751.94	0.0202135	0.00796676	364.875	203.23	0.0354241
1044.7	2813.77	568.239	31.0826	1.85674	0.0909426	0.0429409	11.8094	0.00421733	1.88842	163.794
1043.26	11725.4	3433.04	0.0118751	0.335142	0.143789	4.28697	0.0216774	0.706683	360.293	0.00498739
457.778	4921.94	8725.9	2871.28	4535.11	52.2436	1329.06	3.39298	0.260592	417.024	0.0554002
10377.8	3806.76	851.569	59.8623	9.81791	1.15692	1270.66	0.810884	6.42745	0.101181	0.313701
3182.23	1523.61	1013.48	0.46547	1.74958	0.0329692	0.205471	0.0136392	0.0504138	68.728	0.454652
1526.1	3323.23	1893.06	39.669	24.0357	0.0599648	0.0905536	0.0241941	0.312875	1246.26	0.00847877
1002.57	6389.23	5581.64	0.397793	0.11272	0.649366	10067	0.00893782	0.0314979	2.14958	1.12758
863.969	1601.79	10059.5	2.67707	6.68484	2563.88	31.2927	8.74914	0.0303046	66.0782	0.100049
386.359	3053.59	2719.07	2977.49	241.252	0.153571	1.41534	0.027095	0.0974816	294.009	1.57587
3437.37	1249.93	2619.88	1835.05	0.18758	643.726	0.162246	11.1108	0.0176262	0.598234	0.083998
1355.27	3640.22	279.526	2.21052	0.0164657	0.00535348	0.144453	0.472406	13.0312	0.883775	0.021063
2504.13	548.331	7656.73	55.9718	0.406482	0.608479	0.030463	1550.15	5001.25	0.177051	492.737
752.342	427.511	2659.66	5805.15	2349.38	53.7782	1.84499	0.0723495	4.03975	1.26821	310.931
1272.15	4476.07	3367.5	4181.26	6769.43	0.0338626	903.593	5.11468	3104.44	0.0230467	6669.32
2790.89	2308.25	2008.86	0.42903	12.7032	4555.13	0.224391	53.0239	0.101887	0.238582	1469.16
9146.46	3443.58	1610.25	407.445	0.122849	2.20811	8006.19	0.0575876	0.779966	0.0050681	0.519037
519.44	1217.24	5743.17	0.0567062	0.0424162	1349.55	2885.75	0.0219569	2429.75	0.0244077	0.0622211
446.834	855.774	2064.39	2229.67	2249.45	0.0065833	1.36502	0.676774	21.9417	0.00630424	1037.45
6249.64	476.629	1145.55	0.0549051	0.252349	0.368346	27.6943	0.326394	0.224281	3.69904	6624.81
7556.76	10190	1920.22	18870.3	1.48856	0.0214812	5.21374	37.1634	8.57958	0.0133887	158.214
1777.56	2782.25	4726.86	0.00763148	2.34534	0.0308583	64.046	3.17001	233.104	27.5369	1.09963
5783.4	1404.29	690.763	0.151273	0.140205	5.9237	0.0120915	1.34219	289.591	6540.01	0.119498
8032.29	1300.46	3300.85	2514.39	1.52872	0.0794788	0.233125	1.57739	0.129495	1.82744	0.0621865
3609	2268.18	2749.09	2656.27	15.1649	159.317	0.580011	0.0127368	122.457	0.219229	0.202751
1585.87	1134.07	1438.75	1334.44	0.20389	444.737	2.92938	4.12536	0.0252689	26.9708	0.414243
3116.9	1115.23	2212.38	5674.41	48.1069	12.3544	15.68	0.0195915	0.0140955	10.1132	107.064
4993	2023.84	200.717	2245.52	310.799	3.67535	0.00872085	0.438436	0.103563	0.498379	744.112
1386.67	2943.73	1659.32	3719.54	0.190974	1346.79	37.2696	695.16	0.13739	0.306599	55.9547
2546.02	1968.52	1640.16	1669.76	0.614091	0.00961821	4.60489	0.714157	0.0137181	750.199	0.156151
2633.27	1353.78	893.9	1118.29	40.906	846.496	0.683792	5.41219	1.73096	795.963	0.0468825
5747.51	2393.67	1801.49	13981.8	225.015	447.749	6626.58	0.00868022	4275.65	41.1075	1.58481
1249.96	3488.35	4083.78	1681.69	2495.65	3106.64	0.0303605	0.0378236	2.24301	94.4575	0.288347
362.535	3453.1	2137.1	6161.12	0.628325	9004.15	0.0116366	0.0148047	1.66866	0.352616	40.2645
1402.88	1717.64	1573.78	842.009	2.15707	61.1999	0.086027	6.25377	23.0197	874.265	5960.71
6457.62	8444.43	1152.77	1776.15	1.70232	4.31321	0.106272	14.3592	0.321031	3.72946	1.51069
2477.52	2468.98	5838.87	938.162	0.287717	0.0324773	40.1126	6.35532	18139.9	6213.22	0.00226144
3238.76	3291.42	656.764	3158.72	0.0444554	9793.8	2.90163	129.76	0.501417	1.18159	0.195319
7053.42	3951.35	1052.09	1014.47	0.0331186	184.946	0.061791	0.0256454	1.53905	3.03655	0.733494
3690.16	6682.78	2388.55	2142.77	0.00272501	11743.4	0.00401785	6390.35	0.0464999	0.00524158	0.372973
1970.47	7218.55	2449.74	3532.21	1.81133	1.10831	7.2401	0.131728	0.0080524	0.0792367	0.589539
1790.98	781.125	413.964	2565.75	0.0369911	842.354	353.411	0.0128116	0.0245677	0.0397157	0.0403475
480.313	447.855	3918.43	5165.56	13.6865	2.881	1727.71	16.4909	152.005	0.00920549	0.13892
10879.5	4598.51	1761.29	2492.26	2985.13	0.203171	2.02606	39.7496	0.23567	0.628988	0.00714733
5742.85	10857.8	4602.31	745.328	0.0642346	2.62037	457.532	0.0200807	3.19455	0.559277	2.60304
231.507	2205.38	1348.36	3731.81	0.00561656	2.97622	0.226886	1.02379	0.211176	1147.5	3254.31
3096.28	977.507	2646.92	1650.45	0.0425689	0.725096	140.268	8.09245	198.486	0.0432585	173.009
1641.93	4173.69	405.889	7922.22	23.1758	0.0471565	0.0515649	0.0779918	0.193283	0.0452368	2.19319
529.585	1224.21	778.68	303.427	0.546623	0.936338	0.439567	0.461688	0.291836	13483.4	0.0134564
3300.7	4604.24	1920.93	2784.63	2.13707	395.121	3350.94	0.0686177	7346.63	0.231444	65.1801
4424.35	305.623	755.936	4125.17	0.0144536	0.0179389	12.6563	240.53	0.149671	231.615	0.0684518
2554.63	1987.38	481.71	1823.65	68.3569	2449.66	0.01989	0.353253	3684.62	1332.77	0.00802762
3578.76	2059.43	1620.49	11191.6	0.131574	0.0688599	0.0178662	0.0674251	0.0575767	0.0391444	0.185896
4306.61	2865.15	961.684	13850.3	119.052	0.458628	0.732674	1535.79	3.82617	2435	0.196066
2484.44	4797.55	7118.06	505.473	0.154806	0.066859	0.00356169	0.152058	395.182	0.620516	0.00314477
4960.48	6275.35	2838.16	569.544	0.876973	575.074	0.396453	0.0819331	0.0372898	24.2191	0.120017
11571.3	6523.23	4031.79	768.386	278.087	0.00939525	6.85824	2.14779	9996.15	2.93472	0.0566242
2558.16	1637.38	1177.55	1967.12	0.0271108	2.95724	616.453	1.27989	0.114266	0.0749077	0.131408
2122.62	7984.79	3384.81	332.582	0.00857299	0.0971067	8068.57	1047.59	0.817884	0.0499854	69.0855
2367.62	503.388	1350	3186.96	0.0645523	0.0111171	0.0913857	0.332511	0.0841581	0.181875	648.89
1863.37	2155.53	4269.51	5134.78	5511.96	5323.92	0.53745	0.0515907	0.0342744	0.0492708	0.271647
2931.04	6830.61	1877.41	2391.5	0.605288	119.475	0.249802	0.00687375	0.0381299	1444.08	164.434
906.932	3869.07	7931.62	4182.48	0.0230242	0.0047395	80.6685	0.00832046	0.716588	0.220244	139.245
5734.97	894.827	1047.1	1001.29	4518.15	153.031	2656.74	3428.51	216.322	155.336	0.00941981
1614.11	358.307	162.178	3104.49	8.65443	19.6527	0.0150913	236.921	0.00219538	0.238702	4828.18
435.913	1338.93	2165.09	3387.13	0.0825106	2341.46	0.382472	0.00798515	0.424189	1230.78	0.653375
2535.47	1221.88	6648.86	2924.62	0.0234969	0.351568	1432.04	1.53648	0.0115494	0.562248	0.553108
714.89	1048.84	1588.21	2368.66	0.00543725	0.388146	39.3401	0.128059	92.2989	0.0207338	0.00921598
504.37	16182.1	551.229	1990.66	0.482651	0.0344	231.358	0.379925	1139.66	0.0537878	29.2709
1340.24	5403.05	552.883	493.188	0.00356169	0.127088	0.00654111	1.71952	0.266912	938.703	1.31661
4546.62	7882.44	4402.89	1662.49	7.93409	0.0972013	0.0852214	4.11956	0.00603663	0.0809297	0.152712
792.31	984.092	7129.49	1377.93	11.5382	1005.96	4006.9	0.153612	14.6567	0.119907	3.32105
452.217	796.209	2359.96	2730.79	0.470696	0.0270881	0.0582042	3887.25	19.909	137.04	0.509943
2528.98	3527.55	6918.14	4356.48	2.38007	4014.63	0.0074303	0.00953288	0.00356169	2.83885	0.00684326
18818	1839.48	2796.52	1648.98	0.302225	0.0418106	0.00531641	1.56724	7113.11	24.3944	0.0620896
1387.34	7264.52	279.415	2867.39	1.51439	1.22924	0.178818	1.81358	0.0330943	0.150693	2.8172
214.322	6183.3	585.025	4416.54	1.43881	2162.45	72.9657	5666.62	0.790755	0.0547655	0.00470794
1534.81	1718.96	3059.98	519.972	9.96899	23.8463	1.09722	10.0122	0.707839	0.189206	0.0025018
5211.32	690.568	278.583	1625.92	1.43875	29.4254	2587.38	0.0551814	2.11024	0.16223	0.713525
4075.03	5862.63	727.266	626.541	0.00738536	2169.91	642.288	166.498	2.43292	0.21408	0.00713878
4522.41	1630.72	1154.6	6202.19	0.454191	2730.78	3371.45	11.858	0.0560326	0.030753	1.92521
915.661	6406.09	793.029	3335.63	0.0800744	4171.32	1542.67	0.0312991	0.337182	0.33233	0.108394
5749.22	3394.42	1276.39	9371.1	0.338475	0.0331147	2861.39	0.0444374	0.0480958	0.783907	715.324
4128.54	2707.63	794.937	3127.87	0.0436622	0.725616	0.0971564	0.207466	12.6597	1124.1	0.252463
4348.84	282.17	685.064	1796.52	988.464	0.257087	0.0919097	0.51868	0.135728	0.0436911	29.6878
3825.15	4415.15	822.053	2705.49	3.71253	0.173877	0.207073	0.00639432	188.821	0.838368	192.167
2442.43	268.862	3581.1	354.608	0.280322	0.0198468	0.283405	0.23009	0.353397	0.00436981	10.99
875.246	639.765	499.287	7746.47	0.0465729	31.1373	0.129388	0.066917	0.149936	0.112392	132.654
680.977	351.405	5166.96	3851.91	1.40268	0.00987576	0.206564	0.502353	0.0412391	0.0597391	0.196802
2196.53	883.561	1316.07	3248.14	0.0194358	0.0148521	13922.8	0.0662846	0.0978536	10.4187	0.00596075
815.279	1647.59	3968.41	4712.03	0.218293	1442.67	79.0341	0.0105063	0.384908	8775.96	0.0216358
8061.17	2743	5616.57	252.971	1.21899	5077.63	0.823875	0.195656	75.4437	8.05354	531.949
1631.14	2681.75	2358.63	974.562	980.659	0.265842	2.96099	0.144584	0.203613	1.29875	0.327463
214.837	2143.4	492.921	955.014	0.290754	0.321253	1.22395	23.9616	0.0442234	3607.75	0.0854672
2980.62	579.036	1387.9	13963.8	53.4251	0.468997	0.00771151	0.00742817	0.519628	0.00768815	0.00206588
5960.75	457.556	6354.45	1135.61	11.9707	0.00474295	24.0578	171.287	0.152385	0.0186388	0.0293293
8249.1	513.421	3410.77	2207.31	0.436859	0.191066	1.1366	0.102913	4.79805	6803.39	6106.54
2837.98	8602.17	1380.32	2217.66	586.883	59.6775	0.0260567	864.992	0.0974041	0.0265693	43.4804
4935.89	2230.12	3588.25	1776.64	115.657	0.304715	2187.57	0.895737	4.25252	106.583	0.896483
7309.53	7535.02	8016.67	685.967	109.655	6584.87	0.189315	0.256237	0.0909943	1275.13	5075.73
1314.8	1064.71	6012.94	1700.71	0.00356169	0.00757117	172.703	2.65529	0.0563321	14.3857	0.0197361
9695.41	1896.07	7973.06	5300.92	0.0790669	0.944589	8.78653	0.408008	0.0477232	140.794	0.00804592
1346.62	4703.72	2913.36	2126.53	0.0744822	3.21737	1620.6	5.22495	4.89482	0.130231	0.130046
7684.56	11386.6	1140.54	266.304	3484.41	1219.96	0.00933119	1.18711	2204.53	0.0114313	196.905
6111.94	1190.77	939.333	842.021	0.0936285	73.3087	0.0123247	5489.92	0.302374	0.58859	155.645
3398.07	5635.28	1151.8	445.316	2807.95	0.318517	0.946256	1667.82	0.0413237	1153.85	0.00742122
692.069	2290.96	1631.5	762.989	431.602	175.137	0.0248189	3649.83	0.0312113	2751.02	12.8843
3927.51	1181.65	3655.7	2720.19	1663.06	7.30323	267.958	660.742	0.630442	17.6868	2577.24
353.498	7874.25	614.825	3341.68	0.252788	0.0161274	0.0169333	0.384459	6.01763	1.69731	0.0492354
4173.66	3916.4	1425.98	1577.6	0.299861	0.0347304	84.6924	0.039652	0.102076	0.491431	0.0133833
1333.46	6652.13	582.208	2366.43	657.621	802.841	0.0377944	3658.07	5449.28	1971.86	0.133484
3593.99	3190.71	613.591	7194.38	0.0142692	0.228764	0.252008	0.0310232	3662.42	998.693	2855.16
4192.72	4159.91	4784.43	4561.96	0.0269954	0.0330946	0.0064984	0.0448605	0.0412256	3017.47	0.108555
626.442	10890.3	3553.47	1618.41	0.110899	0.0753462	3.83825	0.0168562	4259.22	59.4463	5316.21
516.228	637.796	5003.41	743.361	2.78395	0.205983	0.088854	0.0245977	0.0121489	0.0263574	0.0281562
1415	12492.8	4110.53	4235	0.184007	0.318622	0.0283135	0.0137831	66.7161	116.396	0.117911
9640.59	3559.34	1005.03	2027.92	0.203654	1.76857	1.66656	0.0141881	0.176585	3.91558	0.0147765
2190.3	1132.61	4824.62	3106.83	1.9067	69.7147	2.51891	1442.13	0.126475	0.0723149	0.0485714
288.423	428.369	1562.92	13511.8	6522.85	0.765989	0.10845	6.63693	116.715	4.7279	1403.51
934.887	808.099	869.516	1657.98	0.0133921	776.53	0.14339	193.283	0.0661077	647.916	0.0865816
3629.14	3886.99	5154.05	444.643	0.0065415	97.8915	0.217359	0.211364	0.144783	0.0598953	0.0340905
1772.86	3483.33	9087.21	1890.76	3591.62	3.49687	0.16248	0.0387911	0.0283367	0.089445	2.08708
1857.34	480.251	748.98	238.692	84.4339	1285.63	6580.47	0.00752668	163.929	0.0194579	0.437456
1942.89	346.26	3491.58	2409.76	4446.07	0.172226	0.222526	20.853	835.29	5.10564	0.707608
7190.87	4771.6	6821.06	845.787	1606.86	0.234344	7270.99	1822.35	1941.21	46.3767	76.6044
1034.07	1524.18	4246.25	1672.9	1066.56	0.00767776	0.307845	0.363807	0.772888	1.74255	0.0953247
5422.73	4769.58	2347.29	2437.1	1441.44	46.149	3.21168	0.0594568	0.0460721	23.3964	0.0085723
7791.04	4818.01	1610.81	5890.48	1551.75	1184.62	150.543	2.63422	35.5704	1458.55	0.0171533
4354.94	365.083	730.261	1413.27	3771.78	9.37883	0.123085	0.0967245	1.65428	0.41809	2684.04
5289.84	3428.53	1820.9	1506.03	17003.9	0.0610617	0.216763	0.165958	375.83	0.0167176	26.8106
4060.43	3296.34	2513.35	4088.95	1784.93	0.538093	0.0231628	0.281831	0.598071	0.0453119	0.315646
5481.19	4515.91	3207.46	10003.7	9676.71	6981.8	0.080786	0.0911289	0.0590423	6.94845	419.624
9235.9	1767.24	8446.18	5432.93	935.096	102.508	0.0627041	1946.47	637.028	86.3216	0.440671
2584.6	3571.21	1830.28	340.819	5076.11	1.72218	24.8887	0.0707316	0.00535082	90.8115	82.1024
1034.79	3389.78	12100.7	754.265	2935.89	0.00446442	4.63771	0.141723	1.8431	9.84991	186.817
1001.05	2568.18	1369.72	3883.85	15080.6	878.924	0.0227543	3601.38	939.399	0.0468923	3.9736
1455.49	4917.48	1707.01	2290.62	3173.66	0.0608587	838.939	0.0353323	4754.21	0.328723	478.41
4792.68	9627.69	869.788	666.785	4832.17	9.91369	0.101408	0.45822	2908.5	0.711102	1.01547
5867.42	876.843	1209.58	787.404	1639.75	0.0405396	0.0164974	365.87	0.289012	0.0132543	4457.52
7988.02	2222.69	4278.05	4154.24	3684.34	6064.14	8450.28	10.2346	0.381968	415.118	1480.97
11631.2	1141.56	5700.58	8247.53	889.967	0.283072	422.377	0.0155076	0.00610102	0.0136866	97.7158
7842.91	4240.97	7734.76	277.563	9590.97	0.0657144	0.277441	2722.86	0.0676708	0.379526	0.0258404
1350.29	3603.92	3365.28	5291.17	3130.58	1651.47	177.03	3478.73	8.27256	0.00924303	4.99864
535.172	7321.7	5099.77	5714.44	6714.4	0.0215559	0.157474	960.753	234.111	0.0041256	0.0678866
612.855	2714.27	1908.64	584.306	1185.86	0.432858	0.11518	0.229056	0.00904768	0.242969	0.0388712
18026.2	1224.81	2699.19	657.041	504.735	12.8001	0.369585	2.85308	0.159611	1307.63	0.49768
3891.19	2971.75	351.043	822.314	362.246	0.0281873	0.038955	1.93342	0.287621	0.233903	429.948
14642.5	1426.64	3953.94	3673.69	3203.21	1036.16	22.6069	196.716	0.492709	0.134085	0.284993
1547.72	314.224	6283.51	3860.22	1791.24	5.709	0.0822517	42.2511	5708.78	2.60208	0.00407579
2784.22	9764.89	1685.16	1124.38	2486.81	10.7094	0.811547	3.6899	0.169603	0.0399858	2.30579
9582.26	346.823	5193.22	11875	1078.8	23.1275	1777.96	14.712	0.244026	0.144312	0.0368319
552.826	3422.36	7149.01	299.691	1391.13	0.0855313	0.0145363	0.158725	1.02895	32.8918	0.189619
1300.59	10186.3	1805.13	947.577	1750.25	0.0160631	0.0352915	0.0783703	3598.9	4418.62	0.110621
2904.91	1139.95	2201.8	1320.22	2377.96	0.0398351	219.326	0.0675909	0.0400903	0.118999	0.102849
7591.42	531.139	1810.24	2106.52	331.385	0.252981	0.172761	125.031	0.0497972	0.290805	0.0712954
3516.95	4005.47	2554.77	5294.52	4638.51	0.570749	0.00785015	0.0239203	2.93148	0.40536	0.0378898
2539.27	6740.46	4596.06	2280.55	1325.22	540.074	12.2376	1172.64	23.4887	98.6888	1440.59
817.88	7826.54	755.13	3112.09	4756.57	0.0134885	0.0259837	9.39786	0.473179	0.105753	2.41176
879.192	1293.45	13424.8	4324.15	8782.93	0.0301653	0.00596121	0.0777069	0.51047	0.734941	0.0363701
1252.58	491.459	2183.79	1067.62	2294.06	4035.22	2058.47	40.4109	6.09236	222.954	73.9615
405.618	3003.74	996.912	525.91	1834.75	0.0382071	0.12149	0.153091	16.0162	179.683	0.00475378
1383.59	7992.39	2415.01	1933.75	2300.64	33.2074	0.368373	0.65929	0.152497	0.0418071	147.986
7228.16	369.884	4914.41	978.387	759.135	4.53019	1.33907	6311.59	6.94999	41.5884	493.022
671.44	1805.91	10052.7	1322.23	1281.97	2343.34	0.0547128	3.16766	0.102823	0.13939	0.0588682
2078.13	2929.03	2033.85	9197.5	1807.95	1.57094	30.0129	134.234	2149.51	0.0926088	2.78148
3781.14	3968.39	1912.7	9517.23	1228.23	114.035	0.124961	4082.93	1.15753	0.0116204	2612.58
680.153	5286.53	1286.97	999.495	2730.78	78.1465	0.0868853	0.208561	2885	6.3631	0.0157068
5785.89	882.539	311.117	1961.83	3836.56	16722.4	0.0270018	0.0054853	398.014	0.00268147	10878.5
1874.83	828.347	401.674	4134.28	2175.87	0.146101	0.0294482	1397.52	1869.32	3.22603	6001.78
889.056	2217.65	5675.66	7811.38	2381.97	0.077798	0.161945	1.46578	32.0145	0.0478837	84.5317
838.723	1483.66	1071.73	1375.01	996.065	0.123235	0.0164366	0.219316	721.975	0.0601049	660.331
9959	1844.36	637.141	4865.14	1301.79	0.797863	280.579	0.629797	6.61635	0.868902	0.651787
7260.6	2389.12	1299.05	2924.79	11319.3	0.0851412	816.92	0.30131	2.79522	138.084	0.0200721
4390.36	7651.96	9053.04	1076.92	5094.52	1.95818	0.0656046	0.0406171	0.226979	0.161255	0.0125897
766.642	2613.74	4025.02	2478.46	4038.38	0.112113	45.6566	0.0448202	1.14754	0.0466209	0.123744
4622.38	285.995	5010.31	2925.25	6040.46	0.247153	4.35015	0.010625	53.5093	446.137	0.0495984
337.681	1613.29	2073.37	479.769	10538.2	0.0637852	1.59188	1.42363	1415.62	0.0600033	1908.8
170.419	4703.2	3393.13	1328.31	2207.48	3.57611	0.46171	4965.65	0.0366695	0.00797062	0.0334706
5830.4	1625.68	582.115	3418.01	3596.95	0.1857	0.0263003	68.0898	0.147765	5982.56	0.0165898
6865.31	580.557	3067.11	241.689	1419.03	0.851041	109.439	92.3852	6.1191	1.31825	0.0757377
641.255	2652.79	3605.06	1141.84	3721.17	0.649358	1.392	1897.9	0.363069	0.00700507	1151.89
3235.88	739.153	3889.25	3309.33	1158	2222.19	0.167056	0.0718062	5274.55	862.056	3.66112
2646.7	1363.52	218.663	4662.77	1537.81	0.215888	0.0718931	0.0170965	1.41825	0.0436446	0.901397
2002.41	6969.75	7945.47	7342.03	1319.66	0.00645543	0.593317	0.364845	7.63066	0.813885	0.718296
255.124	3178.63	2836.21	4967.37	3300.43	17.5899	1472.88	5521.78	0.0302797	0.222922	0.917906
680.41	3026.72	625.872	1098.89	684.822	0.00493254	3.07622	145.05	15.5642	162.714	57.5418
606.279	2092.49	382.861	570.119	7136.56	0.0725573	0.242983	0.0271329	5223.1	0.0759779	30.9374
2720.47	10329.9	1666.64	9072.26	299.066	5.51532	1664.89	1.08105	8.8912	339.732	0.10822
1329	5075.65	3061.81	10113.3	2331.01	0.224873	1.25258	1713.92	0.983402	0.0129056	3.46382
4908.95	813.978	487.182	1442.67	7605.73	0.339668	0.124806	1.07239	0.623577	1.09039	4159.8
844.101	7390.48	8701.61	2256.76	4366.77	1.57752	7680.17	970.191	11.7101	0.349167	0.0343162
3010.57	1318.39	482.121	2889.49	1851.47	0.023101	149.34	0.260698	1.33747	0.278167	0.0485308
5176.49	6594.41	1722.32	5674.66	786.333	111.688	0.0116379	4008.81	0.533275	0.894816	0.0543818
426.744	3649.67	3861.7	1897.43	2134.23	738.628	0.829992	0.295735	0.00926035	0.105513	695.777
475.151	2005.53	3561.4	706.584	1627.46	26.6121	205.509	0.803273	0.226277	931.925	2094
3779.49	4861.33	2908.66	3617.26	5304.46	2687.36	1966.42	0.444525	0.155416	0.422729	1144.76
1266.33	4368.74	539.432	5911.09	13568.5	100.457	2.0642	1.57969	6.21662	0.0583057	0.0610879
2458.74	2275.03	2421.47	532.587	4417.29	0.0143051	35.5421	147.563	0.00973295	26.1476	0.00771296
3738.26	4214.36	2624.7	2694.63	2008.85	0.0778751	0.581784	1475.05	0.131263	0.187754	158.638
1133.57	2507.82	783.206	2211.12	930.903	0.107967	331.036	0.00948505	0.0284402	1843.44	21.5392
3079.64	165.922	7243.37	3113.78	768.995	0.114436	3418.36	0.185311	433.903	0.146093	46.1441
2342.22	6878.14	2221.96	8157.55	1563.78	80.4596	6.05986	0.651282	55.4787	15.0729	19.1081
4096.85	4088.51	1300.02	1031.57	4858.02	0.129007	1.06767	23.933	3.13558	106.052	1.0645
2088.41	2287.87	218.5	748.94	827.627	0.499485	0.00811339	0.0340052	0.208104	0.139832	0.0187829
5478.8	1201.14	2044.21	2372.1	3825.58	547.787	0.0703766	0.0405552	76.8399	0.0578866	1764.37
8434.86	1464.52	1119.52	199.821	694.661	4811.67	0.0573489	494.366	0.0122446	0.59392	0.071896
3523.57	15672.1	954.803	2988.05	5111.97	512.667	23.4036	1071.85	0.141012	0.973672	6.90561
4465.1	3548.36	9431.67	737.953	6864.32	0.032787	1.44039	0.318465	0.0592095	0.00947495	0.0250388
3906.94	405.456	3821.34	1081.29	1671.32	0.448934	0.63585	28.2417	4.26606	0.135141	0.303849
4144.4	2513.45	4283.85	1366.21	7191.71	0.110864	0.0185264	11.6246	0.858606	4470.46	1765.64
2890.33	7096.28	2020.51	4745.76	5346.59	1.85754	0.0340087	2640.84	1536.57	0.0362813	17.2392
2369.37	4147.92	705.586	1011.37	1694.88	27.5805	319.904	2.73542	0.0835548	0.0185267	0.00867836
4452.42	5399.09	5054.3	367.144	1532.79	1366.09	60.4545	1.80934	0.0896473	0.0241492	1159.19
355.403	8538.59	2641.72	881.862	540.622	0.0285663	709.773	0.00505479	123.81	0.053163	0.0214564
1107.61	3415.7	2829.68	696.234	2323.48	0.0643339	0.0036835	7.39621	3.34229	0.3734	18.086
1188.89	2282.04	9117.51	4912.89	1502.78	0.00414231	0.400096	0.979149	0.0881042	0.0693573	3756.02
1154.93	3634.18	1561.07	5347.65	735.793	0.0521535	0.255957	0.151075	38.5158	0.218813	81.704
3577.28	736.498	938.123	12774	2781.21	0.0289822	0.00326422	1089.02	0.0494268	12.9098	0.158526
938.181	688.862	3614.17	828.562	1287.51	0.181756	0.420172	144.597	0.0181831	1922.31	0.921511
5878.83	1726.78	3231.8	606.222	3373.55	0.00728916	8367.22	0.0136591	235.904	0.123731	6.98809
5160.22	940.527	1911.3	1532.82	4985.79	0.388186	2327.13	136.893	0.00590876	36.0949	50.7983
2270.6	5171.79	3092.48	971.43	3344.43	0.285508	32.1995	6.07315	0.374147	0.49355	1431.78
4321.21	838.913	3811.76	11692.8	4161.88	0.330297	0.0942206	59.865	0.190587	0.0132779	1558.5
2085.34	1338.96	2921.17	5510.09	1629.67	842.158	0.286804	42.2817	9.92201	0.0240093	3343.94
1860.5	2522.35	3093.47	1009.79	2490.39	1680.31	3036.95	238.596	219.612	0.0670187	0.24689
4107.52	664.049	1744.6	655.49	1055.33	7931.89	0.00554006	0.0251605	40.6257	0.00495643	0.147359
1265.46	4314.97	1549.39	3220.01	2687.27	2908.87	0.156449	0.0706708	0.152727	0.0255213	0.0225535
2403.09	839.101	960.074	1492.69	2079.76	621.045	4549.93	1.03334	148.021	0.0152831	0.0179184
2679.76	3219.72	2897.14	666.721	715.625	791.148	0.0700287	0.0288074	0.509801	0.0735071	0.0932639
1406.38	829.292	118.729	9902.62	2323.29	3447.39	0.123785	0.0349066	206.903	0.0390553	0.00762474
4494.36	454.127	2457.16	3150.66	2649.54	1159.61	108.63	0.450166	0.00723952	0.571813	57.8816
8155.43	817.998	3208.38	4083.76	1805.17	2948.37	0.126397	2.16943	6.16419	7.10405	2869.48
5436.25	4219.49	1978.36	6012.97	1198.22	340.914	0.19949	12.0739	0.00728326	8.27631	20.6072
776.851	1141.74	3002.08	7500.51	915.694	3178.93	0.109973	0.731561	60.1852	4.3939	44.2552
1643.43	6883.8	2633.41	3702.82	5766.11	789.79	0.0670718	1.02669	3.41576	5873.89	0.479718
540.914	1153.39	3336.75	3694.13	2480.57	1708.95	1813.73	5145.28	3258.41	0.00356169	20.1328
2074.19	8339.26	5238.01	598.69	3863.28	7669.63	0.0745656	1.29847	7721.95	3.41101	0.0775172
1741.56	1150.18	3356.96	585.903	311.63	6661.71	1.29738	0.717918	0.00628533	0.281778	0.00596121
906.194	4098.26	883.172	3954.71	495.361	3228.92	454.442	171.118	0.170166	4288.59	121.198
3584.97	8127.98	1287.66	386.302	4565.04	580.624	865.565	0.0476487	0.0350851	0.0311399	3442.05
3294.71	459.915	739.904	7356.38	3096.96	10081.3	0.611349	0.039587	0.0279996	0.618535	1.04569
732.058	4683.74	1243.17	1372.53	886.178	1060.06	0.0314094	0.186201	595.692	2807.08	0.00514753
9049.95	7795.38	6462.78	463.402	1201.54	1708.15	2575.67	0.00466898	0.236577	205.12	12.5109
2069.36	6523.47	1097.9	1303.26	3810.5	2077.4	1.86929	1806.74	0.500759	0.197742	0.0836425
3629.57	2055.44	687.834	3976.65	3934.74	2400.5	0.10111	0.00873847	141.996	2.99717	0.324209
5441.05	3084.67	1172.17	3191.85	3903.76	1212.25	802.475	2646.48	357.288	0.0811495	24.8852
2578.52	947.121	8559.78	420.865	3494.22	3171.8	2687.48	0.497896	356.489	0.464977	0.297316
1979.75	6331.4	8607.26	9400.58	777.874	7003.72	674.513	6.02772	5.96627	0.249175	0.184422
669.389	1276.71	1937.8	250.801	812.85	1252.99	13493.3	0.0550707	0.005047	1.83536	0.00789311
9982.75	1273.36	2395.03	4781.32	9984.24	1178.4	60.8433	0.242646	53.5686	0.0904437	7.45254
2286.93	4532.61	353.363	1683.48	3956.33	2815.32	1.01679	461.62	200.589	8.29724	1.0684
2624.97	13848.9	2101.82	3003.15	1055.35	3982.41	0.0382675	413.013	252.432	0.0293277	0.0321994
1696.1	5263.33	1844.99	1760.7	598.808	982.627	0.0276973	4.16102	942.471	0.13932	0.0455511
9308.43	761.435	5979.45	1206.37	1364.97	2340.54	0.0472278	0.0172961	0.331636	0.0617872	0.0644017
256.052	5040.39	8859.13	4297.55	1795.53	850.327	11050.5	7.56342	2.38407	47.8976	2.40887
8438.72	4759.49	3482.86	2925.85	8044.92	252.831	4532.92	0.540337	1.63959	0.18571	0.0725443
729.855	3992.1	6205.96	1374.07	1338.94	15795.3	3.34337	0.0094265	0.205876	0.0436105	0.0131733
3414.6	5407.76	777.141	5754.42	4849.41	2740.29	32.1028	1.04555	0.149463	333.863	12793.3
402.496	3284.79	5543.38	1676.24	6167.58	918.06	1429.12	4.30468	0.0272353	1150	0.403528
2456.12	4403.55	331.295	3602.19	9529.4	9543.49	2.35378	829.035	4.97163	2.04386	2435.64
570.224	6956.13	304.449	1167.58	3750.43	1972.72	108.108	0.286239	0.0442363	0.0292745	1362.94
1018.54	2092.54	1316.49	2210.67	2526.86	6655.3	0.0142126	0.0284081	0.323625	0.0070289	2166.88
522.955	1795.82	1238.35	2677.84	7407.18	4675.71	8940.15	0.0574039	0.226216	0.128167	0.0185106
1634.95	1391.24	426.326	8893.59	4434.66	2984.44	0.71346	0.0373523	391.491	0.232983	19.4569
1917.95	502.4	9153.58	3104.56	6641.38	1341.47	0.0398775	0.0701232	0.0204968	151.622	0.018085
1056.08	1688.2	1642.68	1975.07	2091.46	1254.22	0.0518528	35.187	32.3289	53.5743	28.3878
3716.13	4301.98	3959.44	1931.58	1271.31	8395.5	14.9466	0.0132067	88.9837	3.44535	0.0412727
2049.68	5938.62	2302.23	4134.29	1005.69	1244.26	0.0628639	0.035911	0.0779879	0.155955	1785.54
6837.47	1642.01	1110.93	9127.07	622.915	424.805	875.464	20.5986	0.121392	0.0367282	0.102183
17098.4	1208.03	4197.95	1510.38	2186.41	2896	1.38531	0.228736	0.406936	12.6796	0.0993319
5153.22	881.43	1183.91	282.814	5552.91	1316.09	0.470084	0.180676	0.0517089	0.00268708	1782.34
1291.28	6360.14	388.416	6957.46	6951.53	13114.2	0.854964	1.37432	0.148574	0.0176426	1852.05
4697.16	1777.67	6476.12	2312.4	6896.89	1031.77	31.9173	2250.51	0.684896	0.645544	1142.62
3292.91	2413.51	796.168	218.299	4012.62	3191.85	0.12666	2010.12	0.198896	656.538	236.491
11351.5	5218.29	3249.81	177.484	6043.31	544.512	0.335603	0.220294	0.0512808	1956.81	3.05254
8037.76	1660.38	3588.8	2612.45	8354.71	1581.43	57.3009	0.0101565	0.0402928	0.837782	0.206062
8371.44	4555.83	4224.91	2673.14	650.724	1400.85	0.127176	0.176549	0.0872875	221.617	0.144638
852.12	486.918	5530.29	3960.15	4256.83	5676.9	0.504415	0.0536484	0.0707129	2.97822	0.388074
3225.96	3389.87	1058.16	2887.58	7127.83	3274.77	18.0084	1320.8	39.9709	31.6792	3905.86
7034.46	4900.72	1770.4	5558.79	3372.34	2180.61	3038.07	0.0232597	1903.25	0.376433	4.21929
5139.13	1591.4	1989.18	3396.6	716.578	567.569	0.10691	493.257	465.992	0.0207256	0.442591
1628.11	4899.38	6677.17	568.896	293.854	3449.96	0.0665098	250.273	0.0143531	9.60974	17.5162
3514.46	1383.66	1871.71	14976.2	1859.16	1890.13	0.207319	0.0788424	0.00241782	8835.03	0.0447141
5121.14	814.724	997.363	1444.59	1550.35	831.435	0.00753065	0.237979	0.00958518	3435.5	0.947866
1584.98	1678.82	2701.71	2743.71	1311.84	5072.83	4594.06	0.304741	1009.52	0.0300963	1984.85
3787.38	2162.62	5689.08	4218.78	4579.95	1319.18	1040.98	0.0503653	0.113714	0.0195754	85.9621
322.279	1294.58	459.036	2284.49	4127.04	7900.77	0.0713504	0.469188	0.0406258	11.6729	2599.13
2213.95	1743.3	754.072	16349.9	595.546	3989.63	1.35376	0.0527142	0.334542	0.0120886	31.4751
3571.64	2678.07	3649.5	2568.28	1797.81	9553.75	0.931362	1866.49	0.114999	0.202284	1.76859
4055.13	854.918	178.783	2627.73	2684.39	1169.32	0.0573195	2.87258	0.0134888	4.24295	6.34337
1199.29	1096.79	884.665	6174.32	5380.12	4301.89	115.846	3410.15	2.02182	0.0170768	1584.01
2993.78	6355.37	452.775	1677.42	1492.34	2933.73	2.52063	0.740745	0.549983	0.00806408	161.472
6318	11673.1	3068.59	10411.8	5002.73	7398.77	10.5156	0.182427	0.00359139	0.0954501	0.0259836
1641.53	597.842	3810.84	2537.56	539.683	591.936	39.4826	0.280125	0.280569	0.280746	14.2372
4644.34	18984.3	7924.72	1039.07	2435.11	726.717	52.657	0.0366822	42.4126	1666.33	0.0540848
3575.4	278.182	4860.78	1807.13	610.159	235.411	1.16422	0.0226343	0.836911	0.0162316	1.69827
2981.87	4449.91	1520.72	662.868	3199.64	1515.15	104.395	582.985	0.618559	4.05911	0.0209712
3136.47	2064.34	2086.38	2887.81	1230.1	2187.81	0.0354039	216.576	89.3008	0.00394777	0.0200067
2354.62	5401.78	941.455	13127.8	3612.21	3102.13	0.145641	0.132	0.877571	75.1307	0.0109233
2847.26	1892.93	1839.65	458.03	1056.45	1690.52	0.0686448	0.221066	0.00953073	29.2522	0.212477
3274.61	3192.73	3364.79	511.276	1951.92	4246.84	0.0121786	2082.99	107.83	0.0847134	0.00714445
2454.23	1577.52	3107.22	3791	2119.48	398.418	0.00447065	0.0167594	0.836851	345.777	0.824493
1238.36	3101.18	4992.98	1635.03	2675.2	2189.47	1.15373	0.599659	12.813	9.34385	0.0867902
1754.46	3510.8	1329.03	756.461	1911.87	1251.23	0.110492	3579.81	0.0291103	0.0134912	0.0128315
1446.5	773.87	895.601	3153.64	1681.33	2316.8	0.0938468	0.753886	1717.37	0.501817	0.268793
1297.82	3147.81	1713.14	2521.04	473.599	2028.56	8.94763	0.00510084	80.4811	0.0166223	4.61313
11686.2	1236.64	1874.21	9844.74	5119.65	5133.79	0.110951	1758.98	1.12196	0.280003	25.8128
841.085	666.479	4810.73	5344.58	2183.41	518.338	0.00464206	487.079	0.594302	41.0886	0.0901815
1474.85	2034.49	1251.25	2366.54	5104.22	4476.88	1.93069	7.13656	0.029649	0.0158797	0.0545835
6057.16	884.682	994.497	5017.96	730.428	2651.71	2.30651	0.114166	3.44352	0.594935	118.883
442.492	540.079	1525.36	981.447	1269.72	517	0.016339	0.34656	0.239256	1.28693	0.0516816
1391.91	1382.79	1631.46	1274.51	1165.97	1140.01	12.4037	0.0465205	0.0531709	0.00772236	0.0151311
616.511	3310.34	6301.55	2728.11	7969.88	12645.2	0.0402603	1.13577	83.179	0.0803016	598.183
457.749	552.329	503.677	12274	3040.65	726.4	32.8702	0.335494	26.7774	160.375	3935.88
1008.49	2133.9	2975.08	531.106	6635.8	751.159	0.111378	15.7492	0.00391321	0.0229728	48.2049
13752.6	2588.25	494.586	5233.61	822.518	983.041	0.943862	0.0911458	636.1	573.12	0.00345105
2123.01	2636.3	4195.78	8517.32	2640.34	6000.72	0.263989	0.060625	0.0888658	0.124655	0.00921689
3235.46	15169.1	812.557	6487.39	1272.66	1660.17	28.8469	0.0709087	0.00894508	355.492	4165.45
7991.71	4834.1	2889.76	4849.1	862.294	4551.21	2639.99	5.50096	0.129576	0.837227	0.518304
438.071	5104.97	2387.96	1613.63	10771.1	2919.34	2.38093	631.66	0.0449161	1.61248	1137.91
1848.62	2575.13	2510.85	4566.25	2264.57	6579.88	0.0115908	0.0789794	1.58732	36.0786	0.0591416
929.571	3288.25	4118.3	1024.02	3067.48	448.374	4.07127	4835.18	11.8255	0.0969772	62.8847
6004.75	1921.74	3764.82	703.952	5687.2	2483.11	0.0829852	2.83647	9.66241	0.0179233	0.294056
3249.45	6747.87	1965.94	6065.95	4724.72	2981.39	1267.44	183.317	0.025136	28.8395	0.44712
920.314	3384.2	3900.47	1567.57	4170.57	3776.17	589.071	1.31037	0.396017	9.62719	0.00780738
1589.34	522.084	1832.61	1550.38	851.584	1701.9	8421.64	1.67823	664.295	0.265469	0.111411
1438.89	1473.16	1275.65	537.572	175.813	1277.01	1234.77	14.1435	0.00534976	0.179408	0.00464997
2460.78	2645.28	3127.48	948.655	1922.64	2432.54	2158.87	1.54135	2964.29	3789.32	0.00772854
1559.81	2876.73	552.791	1022	2272.89	4186.74	2019.28	84.0552	1.22055	6.16114	0.021724
2395.56	2894.08	3110.98	1416.75	1541.91	12846.5	1695.7	0.094967	173.721	3.8487	1.79111
1068.17	8367.33	308.207	1709.37	2395.2	4379.61	3046.57	0.116548	0.0161938	2839.6	1.81068
1657.13	3432.21	873.166	808.303	1348.76	4037.8	3118.51	42.3349	0.0824912	0.247946	5.16111
805.342	277.633	6750.4	794.967	1685.94	2072.27	6857.76	7.33365	0.00360231	200.328	0.02184
4004.81	1254.92	15707.6	2340.93	4464.63	1181.64	2373.63	79.3344	12142.6	0.0062832	2.77982
2346.76	1020.87	4102.07	2271.1	2257.11	3025.16	6097.54	0.00241782	860.562	13.7052	3.95856
387.414	8387.09	8609.02	1370.51	867.781	737.177	857.091	0.864071	0.388599	0.00778383	25.7009
8954.5	1212.85	1432.8	1003.72	464.706	1619.53	1328.61	1697.33	80.7368	7584.74	0.151141
2410.57	1739.1	876.453	1275.82	5024.98	2179.92	8904.52	0.0121083	731.401	0.103027	3.98684
4140.62	590.534	2537.57	1293.77	1037.48	342.027	957.127	0.174217	59.287	0.00919667	334.233
2963.12	11426.1	8874.97	1112.02	619.752	1091.86	1788.41	30.1322	203.208	0.00937843	1.38614
3108.69	1352.83	3618.41	1104.54	1353.48	2049.9	3842.16	0.609817	0.0654348	762.479	4.57375
14342.4	1770.04	3989.29	2850.57	506.295	10180	1073.74	8.58953	0.0419342	380.14	0.0217705
1114.15	2003.95	2349.23	10913.6	7281.98	2270.55	1342.21	1.24647	412.045	554.82	0.00813537
4800.53	7743.67	5635.13	1319.54	5858.19	4072.01	6903.67	53.9039	6.80393	1.39946	0.00465469
1625.79	892.179	4937.61	10732.8	3368.16	1191.82	6191.2	0.00206588	0.0336946	0.016352	0.611126
753.301	6631.1	443.52	3757.28	1679.9	1782.49	744.472	565.889	17.3437	1.96202	0.0348277
350.403	3212.98	6738.01	3224.81	1772.87	725.651	1421.41	21.6956	0.0854781	1915.88	0.562129
1483.6	3239.27	5640.08	6641.2	576.673	4068.58	6030.34	1256.84	388.618	9029.05	0.0318124
1174.14	5045.48	1429.91	5476.52	384.172	1685.63	2680.83	0.746873	0.138782	1.71463	0.450541
3267.07	2426.86	696.488	2025.48	5657.68	629.712	728.76	5092.5	0.0260539	0.331706	0.0150553
364.111	5376.28	1865.45	943.737	1693.77	603.178	2824.65	0.0685455	0.0215546	6.91398	0.203837
2656.87	713.704	3799.58	224.536	5602.73	2398.79	1066.8	0.00736575	1527	2190.11	0.937027
1350.32	5072.85	1569.63	6711.52	802.425	2611.12	5390.84	2137.39	1.39251	0.0273946	10.0889
5555.12	714.4	1215.46	5833.86	5496.46	2385.76	1968.78	0.0216316	0.0655989	0.26152	0.144877
2487.36	3913.57	6727.47	607.316	7966.09	7002.99	4861.95	0.464037	0.326362	0.0968436	9.00414
2360.89	1880.59	1053.75	4967.92	3687.01	564.9	3150.71	0.135665	1.65139	0.514267	0.233911
2219.85	9372.67	475.855	1258.1	1307.49	1325.31	2826.15	0.212328	0.433261	0.0880355	273.949
2542.19	1487.22	1563.37	6635.06	1271.44	1334.33	1342.88	0.0466401	4813.83	0.0139097	0.141231
1976.68	801.978	3531.19	1671.95	2414.03	1811.28	1225.74	0.0347582	0.113001	0.11042	0.0517822
4363	7461.2	528.387	4117.14	6627.71	3947.73	1252.05	466.563	0.287409	0.0563603	775.198
3422.51	2117.68	614.919	794.07	1557.16	2509.48	1372.83	0.0415996	0.104389	35.2827	0.0835967
1664.63	6269.49	2755.48	2140.51	2828.84	889.503	6146.36	42.4124	0.0459842	0.230329	0.198121
3946.89	11960	416.095	889.179	2262.82	429.238	6599.29	2250.93	18.1798	0.490361	4.04676
1720.09	1028.48	5495.37	614.268	4422.65	1574.02	1427.81	1501.22	4.65748	4.37889	556.724
4438.82	13567.2	1154.06	5084.56	3012.36	3364.01	2784.4	0.183692	57.2595	0.137911	0.996576
3805.85	299.146	2504.26	823.001	2507.24	7606.84	2497.19	132.65	0.961652	4.85603	15.5976
938.448	186.105	6247.3	6186.89	1624.66	1484.09	6188.23	0.0994085	0.307491	3706.13	8388.04
1628.89	4135.83	1866.4	3322.24	594.973	1098.67	589.577	0.0108536	0.00906546	350.941	0.00328201
6601.54	845.815	1003.76	315.68	1241.84	1154.18	4545.9	0.0168591	0.738509	8.16177	1731.47
4256.55	7058.58	3234.8	616.711	2094.66	1015.18	1083.35	261.079	0.67367	13.3749	0.10798
2231.55	5484.18	1251.98	2777.11	2059	2729.22	7965.05	77.2064	0.0475243	0.215524	0.0427989
2169.33	380.306	746.506	3110.22	7874.91	3438.92	1843.05	0.754119	1.263	0.0268803	27.4057
1831.68	1661.7	1167.08	859.285	724.394	580.119	4567.62	3.39848	149.284	0.0479435	0.0133184
670.021	329.469	1777.32	1991.39	3234.27	1047.31	1544.02	3.99632	21.0935	2.5649	2.36709
812.743	3145.28	323.203	3288.59	8126.94	298.409	4396.01	52.9407	0.0692954	1.36616	1.70393
1661.87	2454.14	4446.65	926.723	938.244	3667.59	520.586	0.0205092	0.00624337	0.023159	0.0431881
2094.13	4988.77	1296.52	7256.23	2499.36	4660.85	2115.09	0.00476263	0.973763	2.99717	2.71565
5375.74	394.879	2939.55	707.362	1203.09	7911.17	6310.7	1.81809	2661.92	0.980653	0.00463406
3114.89	1234.2	1316.68	19570.2	781.042	1895.06	3639.51	1457.98	12.3075	0.155683	0.206347
4373.35	956.706	1984.74	3974.15	1279.52	1408.33	3950.33	0.0405317	0.00296803	0.150754	0.0461472
2668.64	6043.6	269.321	2870.98	1446.21	5102.53	1324.12	0.0323397	16.1693	0.0350563	0.903667
3762.61	7000.04	5981.55	13330.5	1557.95	4323.78	1384.13	0.0451123	1.93335	0.0123263	10.3146
3894.81	4610.58	2995.03	8905.64	3750.76	814.103	3032.93	0.817371	0.543963	0.0416436	0.0489985
2442.47	860.029	469.993	1039.31	3788.39	495.816	588.305	762.226	13.0667	2.34546	0.0663578
2690.31	7160.48	4312.03	772.015	323.331	8476.09	3760.58	0.0130127	0.00704223	0.0781917	0.0332374
834.031	4659.6	1622.7	5866.37	1451.82	593.607	3515.44	1526.2	0.120117	0.471872	0.0156879
2792.47	9796.42	5229.06	2165.17	9486.17	7729.43	849.316	1453.94	3819.37	0.126687	2.55593
2840.96	815.049	2048.74	817.054	7534.95	1576.37	3773.7	0.304981	0.015937	0.341262	0.924664
5840.63	905.761	9862.57	1753.92	1717.98	2829.51	10123.7	824.868	2853.46	0.0298677	0.501799
6473.98	2567.34	1034.39	1926.38	281.661	2591.63	1686.02	0.0712262	0.0432878	12.1879	0.0503499
1833.92	7385.5	4305.06	1432.92	2761.33	2460.85	5577.16	0.105264	0.00642014	0.300142	409.073
757.188	2221.93	399.497	8770.39	3147.7	4209.33	1982.21	287.239	0.0315336	519.005	124.535
4619.69	2040.63	832.938	2291.63	578.737	6179.27	1088.7	29.2316	0.167944	70.3951	0.869821
182.797	4032.4	7990.81	7496.55	540.126	2606.24	1786.09	0.0171439	0.0422658	0.0688158	0.0468777
1533.57	2442.67	1031.15	588.468	328.32	3332.66	5710.08	0.700412	0.0956714	0.0379793	0.0446558
6768.44	936.986	632.632	1074.53	4523.71	1986.62	2702.96	0.0185132	0.190453	36.5187	0.0463828
439.92	4769.35	1472.74	2711.98	4155.81	9910.7	1802.15	20.6397	0.0665266	2425.33	4141.81
3575.81	1659.28	3825.96	6495.62	570.108	13325.1	9003.03	1967.3	0.00367466	1.38178	0.465603
4656.01	3611.87	1745.89	2886.4	451.632	1182.06	3305.91	0.50506	993.845	27.6402	394.226
1899.24	517.285	1057.09	1044.13	3331.48	3973.47	484.272	12223.2	0.138172	384.351	12.3764
493.795	775.621	2949.95	8129.65	1125.81	6127.4	3533	0.00704119	0.0123592	0.87492	2.89187
3098.63	5177.32	10142.7	2822.4	1715.38	1819.63	813.075	0.0482471	0.0967311	0.0225446	74.1334
646.174	2583.03	3941.31	2977.02	5817.06	1907.14	542.641	0.0231485	745.282	16.2067	0.97735
1764.59	656.46	1188.67	4587.29	4875	2421.4	3660.21	0.0490007	0.27435	0.228022	4166.31
2544.18	4867.24	7203.09	685.136	1291.18	1349.41	958.442	0.0336768	4535.26	2.63949	0.200633
4292.09	5556.17	1737.37	3115.1	7836.81	2868.67	6090.64	0.0105703	0.388022	0.104976	0.0468957
1347.59	242.507	3296.71	2002.19	1537.39	696.467	5058.28	0.124003	0.0470507	0.0130148	0.203389
897.592	9203.07	3129.16	6491.53	835.643	1478.22	7394.29	0.869354	2.57259	0.0157239	1.05565
2139.16	4280.5	1590.58	1636.18	7491.22	434.902	2628.14	24.3747	4.48958	0.1786	2.17258
1231.52	2584.97	2420.39	4908.08	1569.36	1314.53	4471.61	291.616	47.728	1192.06	6996.77
3689.77	3397.08	4881.05	1044.78	2995.18	872.845	2365.37	0.420363	2.0371	2842.85	0.0188642
1716.14	1398.27	1529.6	2912.06	2212.8	1524.83	3993.47	0.0542855	7183.23	28.8201	7.73737
1416.6	7324.54	7522.54	2705.3	418.625	2054.26	2731.44	6683.53	3062.39	1.10655	107.606
2956.36	1666.33	3133.97	4537.91	5132.42	1043.1	4904.5	26.9152	0.919895	1983.27	69.4419
3070.6	789.87	750.427	1567.36	676.18	1587.74	873.724	16.5535	505.215	0.534712	1.11874
5157.48	452.224	6215.37	2242.34	1708.08	2933.87	968.7	1200.67	4.6831	0.832948	28.721
723.01	2810.4	3729.23	2868.2	1225.15	4550.63	7299.74	0.00825333	0.00445553	0.0130568	2962.49
9764.07	1840.1	1504.06	1138.09	2662.36	1568.66	1254.09	5.11356	1.62609	8287.46	0.838795
5198.81	4229.51	1929.18	2362.28	3715.98	7791.06	476.077	0.0903746	382.599	0.00298365	3591.64
292.323	532.066	3153.55	1765.24	3924.81	397.352	3133.11	0.236601	0.15759	224.298	1571.35
859.728	7599.96	3788.2	5115.51	5250.73	906.847	1561.42	6.67647	0.0575557	16.3125	0.0492204
1526.05	6109.06	2174.45	2762.38	2713.99	976.499	2990.42	1.5142	0.0304327	0.0204885	68.7616
3058.01	5600.82	4409.14	6242.41	1359.33	686.05	13891.8	0.110024	0.0932339	303.801	344.396
383.281	1843.14	1997.99	409.083	532.335	5813.73	955.26	2911.5	0.555419	207.14	0.558465
1360.56	2144.72	5709.87	2207.25	342.41	1541.37	1804.04	1927.87	896.944	1485.3	0.0105646
8262.01	7261.1	1082.42	1729.42	3243.21	3749.31	3892.02	8826.7	3.98601	0.069901	114.774
7504.66	817.376	2372.49	1096.58	3222.81	2883.62	3052.1	939.795	5119.1	174.799	417.528
2368.08	2532.68	2233.25	1176.76	4595.69	1150.3	5975.04	812.521	40.9231	0.03043	0.0323537
5657.59	5075.18	7365.28	5877.6	4542.94	5747.34	2140.16	6095.4	24.8853	16.5359	317.579
1192.06	4902.76	4429.31	2403.27	7345.45	535.357	5022.78	2052.85	1.32068	0.0779379	0.0146816
460	5684.34	1733.99	2176.01	308.703	2828.31	4804.38	3368.34	2799.17	440.684	0.190251
3612.32	8058.57	2656.38	1107.46	119.442	369.552	6723.5	288.816	1.36728	0.118595	0.0333462
421.642	12196.4	1751.54	5405.77	1054.93	781.872	688.123	1204.16	0.691977	0.0139707	32.8759
1250.03	1711.03	8860.13	9323.67	8170.11	2006.63	5721.76	4211.01	1.73138	5405.19	0.0655152
980.266	2646.95	6714.91	1035.75	4751.28	2273.49	1908.1	9710.22	413.455	740.516	51.7987
9267.03	2122.4	4708.37	945.056	1369.57	396.368	2101.64	1925.9	7.04433	37.9763	25.6312
1843.93	2530.31	14151.1	2067.84	302.35	458.359	1148.47	868.416	0.0102293	0.183062	0.0608465
666.383	579.889	582.725	150.082	10104	3343.85	3698.41	5717.77	0.0532771	0.0602999	0.0306583
1335.66	6097.14	1830.87	503.847	2679.05	2081.3	638.719	3077.08	686.707	0.130031	7435.82
3904.88	2961.38	5085.63	5140.24	6671.84	1145.24	6406.76	1140.96	52.6116	0.285262	0.0655673
1119.58	3203.28	4033.66	6728.32	738.701	4120.87	1940.02	973.817	1.37922	0.254541	0.658686
198.255	4247.6	1678.62	3736.03	6232.86	2435.59	261.733	2901.77	0.121183	0.0297049	6263.19
2313.49	917.664	1219.69	5600.21	1098.75	1033.51	7100.86	5579.68	0.0154818	992.38	71.4322
12245.5	1997.46	3820.42	2531.38	7335.09	1126.47	1789.16	3131.12	10227.9	0.797791	0.0351407
2586.35	7579.49	1438.61	2432.85	12194.9	2199.57	1538.34	548.033	0.351135	0.00870187	44.2016
7273.83	4073.86	3353.41	5670.22	2567.6	3097.8	8817.59	814.311	1325.97	4.96077	1384.63
1785.3	254.599	622.317	1837.12	2535.09	18563.9	1986.2	2762.23	168.472	0.0832144	0.0501087
6317.45	4993.79	5771.82	648.943	1485.39	4115.82	697.821	976.83	0.0374247	16.5234	0.174883
3473.23	4469.6	8173.71	2304.72	2396.33	4520.7	4892.64	1282.38	0.045228	2525.85	0.0683783
5827.44	413.118	1274.94	6122.83	2005.82	9718.75	3277.66	6435.38	5.49443	0.0221997	1569.38
1830	6880.29	4710.86	6598.02	6351.02	6660.25	6262.86	3114.02	42.1826	6.82299	0.00654111
4345.2	1347.57	4422.57	1501.38	2307.15	2175.93	1642.17	265.051	0.264442	2017.14	3.55063
482.861	2063.64	854.173	10221.2	3001.7	3815.53	2929.88	3717.06	9661.46	792.156	6.24702
2454.98	4654.92	520.499	927.737	938.514	2677.51	5856.82	2711.64	0.0907762	850.545	0.715418
741.671	3403.81	7060.82	9295.9	3360.35	696.977	313.255	2325.26	0.143137	0.162121	0.124562
2013.3	869.18	2059.64	576.721	1407.95	1882.44	1666.56	6991.58	0.00654079	0.0245193	0.00653108
2061.69	1452.44	2489.68	5591.96	325.224	1179.18	6577.5	1660.13	0.0219544	0.0318007	425.917
2492.87	2003.78	233.945	3805.96	9232.46	12653.5	1830.14	1032.97	0.67227	0.0212808	0.0585407
2351.1	511.397	2423.95	840.686	1252.56	4449.96	2128.69	2720.15	0.167063	59.071	0.101038
1050.16	988.038	2050.52	7414.28	2988.24	1724.41	1435.08	6669	0.381111	1.81416	1969.71
1155.26	562.513	2242.7	3331.99	9921.26	3165.33	1439.49	477.636	2.63727	1.87697	1.21085
1516.16	4292.98	842.528	324.747	1179.5	5674.52	1117.28	941.087	0.0394864	0.0248056	0.209115
662.58	2122.88	593.845	9784.78	2418.08	5085.47	880.486	5045.73	5165.76	1210.98	0.0506025
626.409	851.124	8260.25	1904.44	5085.4	1120.66	2700.74	3605.38	0.0189755	0.0997671	0.176269
1754.41	953.219	3696.35	1028.06	5160.59	3028.33	2428.98	15541.9	0.171709	0.0126024	39.8372
674.644	474.722	1940.31	643.592	735.687	5312.98	2454.81	11110.4	7653.31	0.710527	4885.84
6459.41	972.817	1713.36	4191.53	341.998	5191.63	678.587	276.206	567.31	1.78399	0.33412
11328.3	4487.66	647.497	1815.52	6053.15	7022.74	2935.04	8294.85	0.00900006	0.477661	2.32915
1338.55	1096.87	7389.69	4528.51	321.879	5676.23	2827.19	3294.16	0.243007	1.18403	80.8884
1495.15	10043	1559.9	863.738	1034.82	8526.08	1278.4	6490.92	317.536	958.42	0.0822493
807.701	512.899	1660.93	2366.54	4203.46	2315.18	5074.11	6740.78	0.0424349	1.33086	8.32637
2424.82	3721.57	3725.26	709.999	331.365	6159.85	4254.98	1689.15	0.553809	0.0629229	0.0455089
5175.41	4403.19	1692.88	14134.6	2548.33	805.886	4952.81	6113.94	0.0642687	0.0250377	0.043305
3282.09	3880.36	1657.56	2775.34	2989.03	3787.98	1980.33	9800.27	0.0243322	1.5138	591.991
10223.1	282.041	2889.88	1508.71	11400.4	1298.51	2211.1	5857.08	39.6718	16.6702	2.72189
2450.38	1044.52	707.756	2573.85	9792.02	297.825	3661.68	853.372	0.00995435	0.11395	4714.44
8321.15	2718.15	9985.81	2888.28	2027.89	1085.3	5357.24	4824.5	6062.05	0.0290187	0.134482
688.387	1870.85	1091.74	937.048	685.708	859.318	6052.53	696.031	10.7357	6.25409	3960.13
1124.43	1979.22	2363.94	2752.35	2012.42	1731.41	2196.49	13668.4	0.067787	4.1163	2.88028
2037.42	1658.04	3123.69	757.217	2248.04	8309.47	2546.55	782.596	0.0848921	0.23848	0.0800639
3105.44	3803.44	5468.85	3420.55	2431.16	1936.81	941.547	3903.81	0.0150987	0.0287536	4439.24
629.047	1000.75	1003.33	3180.8	2137.72	1959.49	2610.32	3252.45	0.0285283	0.00872988	0.0360004
1259.8	273.519	1102.84	3984.36	3001.51	5900.44	2610.94	2476.79	311.127	0.00757132	1.72612
9168.81	2248.92	173.399	995.672	4129.63	12397.6	1797.93	883.835	88.5317	2.08364	0.048569
1364.66	1757.67	2691.92	302.069	686.236	509.023	2058.18	2143.93	0.0764593	4.93796	21.7836
416.672	3254.39	4146.68	2569.38	1562.05	332.262	2589.17	3189.2	0.133697	0.245173	2.03516
1725.13	4926.37	2195.11	2523.11	1505.04	8106.75	2697.65	1427.76	0.029263	0.133721	28.7502
1071.1	745.38	779.443	2989.35	972.292	1470.06	1072.01	4107.07	0.833095	7.37767	0.234338
2111.17	3799.91	808.285	2919.39	8005.05	17562.1	3644.13	641.806	1.33512	0.184456	0.062315
4064.92	16054.8	1690.64	9987.21	1180.35	1325.78	2789.87	1521.26	0.819381	2047.91	1.19916
2501.22	1077.41	3152.64	15600.9	1622.53	4539.09	238.187	2052.01	0.227634	0.0139614	5506.61
1304.3	4380.62	1221.6	1264.03	3353.65	2281.02	3851.19	678.023	0.0844473	51.8307	776.304
1556.58	10268.1	10463.3	1885.31	1340.12	903.154	1084.18	2603	3003.47	0.0399034	4423.87
687.889	724.62	5064.36	2434.42	1294.57	399.984	564.415	2732.28	992.141	0.00909018	0.555773
10985	1201.38	1778.27	2889.92	884.145	1741.53	510.194	853.669	2582.01	0.0974973	0.17086
1439.76	3378.14	664.641	1015.34	386.36	960.85	3170.31	3484.2	0.0050311	0.0603293	0.0957073
7868.23	1681.88	12058.2	8576.42	2499.43	302.102	1371.57	4673.13	7.39759	15.3124	0.0148544
2832.1	1748.28	293.434	837.552	4029.81	4307.9	2123.73	3062.42	3732.1	3.85181	0.836473
5584.66	2102.4	4751.49	3170.72	915.639	5118.08	5786.44	513.135	1523.66	20.278	0.0814775
1493.37	1350.29	1658.67	1929.11	7495.69	7728.88	10530.2	7529.54	0.0672104	23.8112	2350.99
512.339	621.252	1000.49	888.293	1145.03	854.63	2831.07	2369.44	0.648407	0.705993	2.88579
8072.51	2305.64	6173.8	1675.08	5107.75	2215.65	3089.03	3422.01	0.0135943	5.467	247.93
9740.74	1628.37	8118.17	603.956	1411.51	3202.18	1488.92	3699.24	0.0217164	76.1995	5348.89
3242.09	1497.2	2266.88	2476.84	2981.16	3165.73	946.327	1861.95	0.0316221	42.3728	0.0173067
8744.53	1784.85	2834.92	6888.91	4029.18	9438.87	3632.19	3898.35	0.0359351	0.192468	0.0780465
5820.16	514.826	5370.59	2669.92	5250.12	3692.87	4860.68	671.082	1.13268	0.417812	5109.92
1990.85	1026.9	3566.56	8719.93	1407.91	976.151	3993.19	3158.55	3253.04	4491.46	2.4115
1452.17	2386.15	463.125	1549.3	535.69	3951.94	1792.1	872.53	1.47934	0.00388291	47.2577
1738.09	5155.37	2990.9	396.578	6277.8	582.256	764.53	4253.01	1.18184	5174.83	0.242267
2616.64	1104.25	3456.64	2487.81	4408.45	4095.73	2990.44	1698.19	4692.12	390.959	0.0289266
2005.92	5599.43	5687.46	2577.56	998.477	1952.08	1793.63	912.915	0.135598	0.00421596	0.759563
2401.05	10200	7253.19	1170.36	2772.19	7306.93	4524.94	7480.11	5.30107	1.54008	4.19556
1225.29	658.725	2590.39	1804.06	1983.71	2012.55	5455.16	2210.07	10.0591	0.68605	0.130781
2499.37	1030.47	10733.3	448.203	4017.85	950.222	985.678	476.384	5.52141	0.143224	0.124377
3151.44	883.508	3989.49	2241.79	3449.46	406.455	440.615	2693.88	1.99283	0.649681	4005.79
654.259	4758.88	4447.26	574.665	1497.98	2251.43	1178.49	1284.71	0.0172351	0.01896	0.0797362
2371.02	2220.94	3941.48	2525.69	3779.09	2242.6	1883.88	1342.12	584.611	0.509128	0.0703434
4685.42	488.532	1737.47	1282.6	2324.52	922.729	3344.08	1939.51	1.36815	0.0980518	0.336161
293.455	20443.5	1995.5	2949.8	2708.71	5100.14	2157.03	1977.56	2294.01	0.0642212	2992.02
4129.44	1646.27	466.384	1954.36	957.875	3440.65	2650.21	3294.85	165.636	0.854994	0.613575
992.297	2218.65	2527.04	1763.49	2629.95	466.974	889.003	2035.63	0.00385607	23.3289	0.0256917
349.203	2631.99	10318.9	1347.28	1008.42	1262.52	1498.83	1865.09	0.0251188	127.818	3.01005
2759.91	2629.39	4053.33	905.12	3190.41	768.599	6577.89	3142.72	2.45646	1.28594	174.376
462.951	4106.47	1385.22	2438.54	1922.63	2725.94	4150.81	1219.62	793.656	0.111716	0.00385607
3060	977.756	5963.44	3156.9	415.282	2424.5	704.196	3919.99	12965.4	1.72706	0.0119509
2051.41	1404.52	1726.85	2074.22	627.241	15136.2	1670.45	1640.92	1895.89	0.0849746	1957.88
1628.31	3551.42	1054.9	7071.44	6340.8	5464.53	1630.7	2357.43	514.691	128.245	0.0236127
394.064	6020.16	1932.84	1323.88	2010.28	3450.24	4382.27	1599.76	476.397	6.16512	2.52946
1500.15	1399.19	1034.85	9792.19	1651.94	9500.57	2405.93	2082.34	1095.33	362.288	0.130235
7173.03	1378.39	527.672	1521.77	5342.78	3329.69	2428.41	6040.65	3902.44	0.0694752	0.275782
1173.76	236.869	1922.89	2647.74	6483.31	1566.77	1831.32	14883.5	230.527	0.00206588	2.30648
8870.44	3317.18	2291.55	1818.74	1147.89	1791.64	1009	2005.36	2225.19	4.50664	0.256489
2959.8	1510.73	1656.3	2536.99	2833.03	4409.75	1483.08	1282.69	446.688	0.278873	3.02279
1811.83	430.119	269.897	1960.75	3059.9	1566.32	2732.53	1359.91	824.119	0.0894363	0.0197663
7041.38	12391.3	8593.87	5848.34	1509.33	459.118	6221.09	11671.5	1299.8	0.0468431	20.7731
3888.18	2150.06	12030	8654.21	4205	1826.8	3879.74	747.668	11445.1	0.0265076	4410.81
1435.83	1964.02	3625.94	5883.95	1252.24	1920.85	509.064	3084.96	1528.18	0.30219	0.0378566
2729.58	1010.81	1550.36	4180.74	2841.93	8461.6	1314.98	514.26	244.245	143.211	0.0860692
2310.77	8351.91	5139.41	643.079	5141.09	3392.52	1887.62	3456.58	775.621	1306.43	0.026709
265.452	1030.55	614.686	997.331	2160.15	3874.76	1567.82	8372.96	312.555	4239.77	0.226263
6413.92	4537.74	14238.9	7769.27	1969.92	883.401	4319.69	3952.33	1938.69	500.884	0.133497
5736.26	4586.32	2557.17	2818.36	1834.18	347.101	975.091	501.533	2274.21	0.0341051	0.156699
7318.42	1803.61	663.16	1975.31	3062.09	640.702	1277.9	353.066	1547.89	17.806	29.3229
2443.97	939.248	431.349	590.899	3674.67	524.953	4537.54	1755.05	8291.77	0.748436	0.00226144
2041.25	444.977	4112.96	3011.64	6898.99	2382.96	6387.89	1226.35	3147.61	0.00268708	0.0133389
501.697	1887.63	5450.35	1873.72	2166.06	1162.93	9576.23	2872.52	2936.11	20.2134	0.0355947
3568.24	6936.81	4920.98	813.324	2841.02	1608.54	2383.83	1514.37	1015.16	6436.38	0.00738563
3603.93	3797.61	8420.81	3285.88	5949.25	6201.34	3878.57	8570.81	4936.72	0.00505976	0.0346469
4551.12	1865.08	4561.09	856.681	3303.9	601.566	5240.58	4974.66	634.529	0.0650253	3969.68
511.849	6235.77	987.899	3794.07	16926.8	2833.16	6421.83	786.908	11329.9	0.0617581	0.121952
745.53	1316.99	1945.21	1783.76	2629.4	290.232	5842.72	5571.37	7265.07	6.04434	0.112684
760.88	5388.92	5391.4	2821.84	2466.32	2983.99	5821.29	5752.71	8060.58	0.100235	1831.24
1505.36	4256.6	1834.49	804.575	2782.65	9015.13	2604.72	1891.3	900.412	0.0825499	0.893736
3967.15	2100.04	1023.71	1081.98	5917.75	2584.48	4286.79	2747.8	6346.55	1.67622	0.198071
9913.03	1673.44	4207.93	1001.95	5297.44	6867.87	894.227	6154.53	1740.74	1346.76	6818.75
4271.48	2707.38	304.224	271.656	1237.17	1054.59	1861.86	1417.58	2511.71	0.013204	0.0342234
5058.31	4532.6	3270.78	389.29	3567.85	4084.58	1043.59	1469.94	2925.06	37.1407	2856.66
1258.98	2347.5	177.679	1201.38	3462.9	3261.93	4433.06	1540.48	3622.77	0.284749	443.84
1849.56	972.057	931.266	2877.87	1507.55	1350.89	8002.64	11229.1	2460.28	1.47502	0.00386072
346.628	1696.21	547.737	2498.14	2391.39	1760.63	2619.07	2093.37	2185.85	0.00799045	0.0225239
4146.96	5054.97	2795.79	1162.32	1196.3	10903.8	2093.34	3505.59	9204.59	325.902	0.0300919
4102.28	2668.16	5211.53	2507.9	3185.67	3391.58	1056.68	568.517	1464.49	0.0874482	1864.51
894.645	5162.17	15622.8	2142.27	3771.76	4132.59	983.993	9080.6	3731.77	3975.39	34.2695
923.085	334.927	3820.82	3003.56	8252.93	10870.1	1096.82	841.54	1394.03	350.377	2.10282
932.852	1327.28	1841.14	2175.87	5223.65	976.46	1045.24	4964.36	4312.65	0.0642768	0.170239
153.324	5918.59	932.338	3508.42	1273.59	4585.09	1933.77	971.008	6507.07	0.195016	0.0144091
1333.5	2559.56	3868.39	643.744	9496.79	894.393	3668.74	7507.41	1712.91	885.516	0.00695636
1945.88	7594.52	815.858	1204.24	6205.49	1058.21	9308.68	2015.79	630.431	0.00567144	4.57323
1216.32	13333	9132.08	2755.45	4686.26	6264.82	3055.83	6978.87	1150.13	0.602959	10.4279
10447.8	729.579	7291.13	1016.77	2978.67	5953.43	668.382	2522.02	1114.1	0.00286091	0.139671
3297.6	8675.39	5313.64	2949.57	465.792	457.483	1769.05	3664.56	2708.49	197.232	37.4567
2681.45	8239.67	696.649	1471.69	7572.28	2280.21	770.638	1338.17	893.613	734.827	1642.64
3420.87	6086.22	11907.4	437.538	2920.4	1982.73	5157.68	4207.13	2349.28	0.617638	1603.93
818.574	783.07	1076.86	3481.7	2112.35	9392.48	3395.43	575.935	1628.04	0.0651243	28.5135
2198.8	6442.12	1078.56	2010.21	1060.92	2814.67	6000.96	273.286	6566.82	49.4538	0.579841
6854.64	1987.35	3295.01	2130.5	704.396	1616.8	2295.74	1139.53	2834.89	1693.73	0.101003
1533.42	627.732	4086.31	3359.25	2178.16	264.3	9360.51	12771.7	5141.19	0.0108057	0.0351062
1149.23	424.471	2150.29	1458.06	1655.83	561.995	1213.02	1198.93	7504.55	7.6883	11888.5
5764.9	1368.03	424.622	1487.56	1232.46	7390.38	949.469	3654.86	1683.31	76.3999	0.223662
2743.76	1479.87	9573.95	1613.72	2261.73	5114.37	2890.3	1252.92	9207.03	11.1423	0.0812053
2062.51	6480.56	973.381	2181.41	2192.05	1890.67	6074.8	5757.32	13189.6	105.096	0.00380179
2489.79	1197.5	8112.46	1514.35	1134.25	564.858	2717.94	875.294	2362.5	10.6095	9666.1
2675.9	692	636.253	5449.01	274.42	664.964	2174.21	1351.09	1220.34	0.0233477	0.199235
1501.16	968.32	2958.56	1202.52	3016.5	896.098	6704.63	1434.36	2276	0.814314	0.55957
5856.1	1767.56	228.99	644.511	867.894	5142.95	6636.19	1141.68	1446.12	0.0343505	0.0887688
1313.73	1619.53	3420.54	918.382	318.748	1331.05	3292.58	5897.16	3088.15	215.512	2141.92
2369.43	3465.87	1426.79	999.167	3586.77	2615.5	3171.63	2237.16	1023.69	1.62131	0.414995
5912.09	1372.95	2461.19	5179.02	3464.6	1988.11	1932.22	11162.8	2646.81	18.7222	3198.13
1359.72	5687.17	1732.07	734.028	6572.51	1128.57	3683.65	1290.71	3491	0.514631	0.0220422
4601.22	364.808	13377.6	354.723	2982.25	2224.13	3345.67	5691.98	4926.98	320.78	82.9041
1154.98	2274.1	1012.86	369.073	5088.61	2509.11	572.776	1190.78	2608.88	5.29748	0.0103954
2241.53	737.497	2948.25	4007.5	2479.51	4308.06	2448.01	2482.25	3425.78	0.390936	0.103556
5108.61	2617.99	3684.88	4216.84	1907.39	452.624	2490.58	1062.07	867.693	5008.79	0.0726321
1707.22	3001.38	987.898	569.078	418.302	1405.54	2628.15	2907.06	11547.9	0.291658	32.006
754.539	1580.43	539.461	2275.37	3249.68	1771.72	422.501	822.483	7888.2	13957	0.154694
1112.3	1072.83	1110.01	956.164	1924.07	1381.95	339.999	1790.69	7182.71	1.36454	93.052
6239.57	722.765	773.227	7291.21	3841.59	1446.26	671.769	768.452	1218.19	0.0705534	318.567
19224.6	7842.39	545.406	375.31	14862	7927.4	3409.43	3724.01	2320.13	0.0573572	12432.2
2301.56	514.982	4056.24	2357.98	1028.19	1643.15	1221.84	3832.97	3460.69	36.7503	0.128729
874.68	4450.27	2565.6	3543.33	4005.61	2497.02	1022.09	6602.46	955.833	0.638317	571.815
1328.82	428.173	2391.55	5715.38	2062.58	778.932	1379.04	634.734	2225.91	10.1259	0.0471625
2643.9	5968.65	7114.48	797.944	2697.01	602.609	3037.06	6704.18	645.449	3535.75	1.07323
6176.01	1521.55	4172.46	844.534	6880.34	1432.41	10310.1	7287.36	2196.05	0.262519	0.159109
1391.91	171.572	1414.14	4852.21	538.146	1049.86	2940.65	5813.1	997.508	0.0842994	0.00471426
1591.2	4639.61	1640.77	3069.35	4237.49	457.221	1847.4	1440.22	12131.8	0.343911	13276.6
1507.56	4060.03	6222.89	2270.39	3800.88	295.885	3045.73	2076.95	1599.83	0.969828	1163.03
11248.2	2427.74	2917.61	2648.3	718.058	475.951	5817.66	4782.77	1887.58	0.0485106	0.0295332
2834.07	5036.91	4660.51	5625.57	612.164	6508.36	1989.56	1259.25	10879.5	1.06587	881.972
5639.35	1183.63	3834.8	4273.91	594.453	2290.73	3216.83	2241.9	886.236	0.0137939	0.138548
2198.26	4078.57	2982.93	7192.57	6921.34	1315	4907.76	1162.6	7788.12	0.466018	0.217616
1872.64	825.24	1306.2	4232.98	6221.08	1334.46	3142.32	8074.8	1185.77	0.0265305	0.00385607
688.701	3616.54	12291.5	10108.1	6176.62	1626.59	482.003	2253.08	3208.87	2064.12	0.0450354
604.137	2850.82	280.86	4053.94	6546.93	4904.8	1181.8	1928.04	4140.06	331.587	1.65267
2199.3	1674.97	2117.69	893.952	675.761	1846.09	1366.36	2677.47	2755.22	0.0384342	0.180267
2796.78	1458.39	3293.74	9953.43	7463.8	3456.76	675.895	1812.86	732.616	0.641541	9.79969
4547.51	4795.27	4807.07	9336.04	3755.76	6639.15	2035.41	796.785	1542.73	6.46612	3407.17
2459.19	3439.76	5498.45	2375.86	2382.51	2076.53	806.08	1601.84	2272.51	0.126098	845.894
2017.53	1363.93	3140.89	314.068	760.266	6240.1	2185.12	1426.34	4836.52	0.121122	2212.15
4616.89	7331.25	3697.13	2229.33	4527.3	1210.6	1722.53	4346.23	2500.74	0.753938	0.125866
1525.62	6744.67	2290.96	406.3	2057.1	570.799	7669.56	685.755	6573.29	0.0141871	5913.76
3466.67	1086.38	551.182	985.245	4103.35	524.765	6596.37	1637.87	3208.6	2563.15	1335.7
1948.91	378.078	4091.15	904.842	2223.2	1064.13	1837.49	2252.15	8232.37	91.6509	1.43543
7264.26	999.65	2223.93	1060.95	5817.24	2247.41	1306.19	3450.29	5758.93	14.9724	2.46656
706.468	5268.51	3168.38	717.809	2846	928.847	5778.12	1681.9	2738.4	3598.14	0.0403271
2332.22	7168.42	5403.55	1184.13	6362.17	8357.62	2049.08	1721.94	3014.92	6482.44	2073.11
2603.31	3212.47	6945.88	6126.16	2951.49	5844.22	813.513	4533.4	745.297	5467.01	41.5101
5018.37	2411.85	2472.28	3511.3	481.324	4419.81	2564.2	3005.99	2943.22	4089.32	0.0241394
16993.7	1404.75	9345.09	4334.89	7890.01	3152.47	481.72	4391.2	2978.78	960.035	0.0153726
3643.33	2376.2	1499.91	1087.12	1230.77	2450.89	371.738	3576.75	966.731	272.298	56.0738
1999.77	6744.02	1048.72	964.788	2481.37	7627.44	2873.27	2077.07	11248.4	4325.94	104.374
2425.05	4236.6	3117.29	179.174	5021.59	1852.32	1501.58	542.434	1690.62	1612.52	0.500024
5660.07	4482.83	1513.39	3690.14	6311.05	1224.41	6549.95	6142.29	6208.42	1619.87	0.0176481
557.187	3080.84	626.426	4649.26	3508.35	768.528	1995.63	426.458	5160.36	1086.02	5848.5
3491.9	1777.32	6052.46	3245.49	1557.49	2881.98	3372.66	2704.58	2596.35	2217.68	0.0539565
2433.48	4268.46	1906.04	5721.73	1013.54	12980.8	2240.94	5552.01	8331.34	919.037	56.2411
2713.18	2875.15	1688.89	403.755	1085.6	2838.22	613.657	391.034	7880.18	1954.96	145.225
1603.01	1225.13	2787.64	2684.1	3021.1	2074.01	14222.6	471.192	678.543	2766.98	13987.4
1076.19	6139.53	10742.8	8532.05	7350.58	10633	808.813	1159.23	908.639	940.364	0.0595781
4415.59	641.526	15348.5	4797.94	1244.08	3856.16	4409.85	371.1	7293.76	1792.85	0.0203859
2585.73	843.966	281.56	326.556	3746.42	2538.61	3600.07	4099.95	11269.5	1489.5	0.753314
1301.09	5472.79	1030.48	3571.6	3459.71	589.647	2516.4	1023.46	3196.33	1479.66	7.96275
2347.85	2961.44	1289.13	347.842	2464.11	4366.77	245.397	199.731	1012.76	1079.31	0.0301814
10651.4	423.986	5309.78	2848.16	2704.17	6622.7	973.892	5925.92	848.455	4790.23	0.0501042
5265.78	6613.43	1566.57	3591.31	437.669	1184.64	3656.65	10812.1	4374.44	1770.61	700.143
1259.97	720.621	1020.99	1277.05	725.766	2629.5	1508.1	3689.14	294.24	4966.16	2807.55
1726.47	502.102	881.081	287.026	12968.5	2564.37	3610.08	2160.6	914.627	3481.98	0.0187788
3204.25	473.865	3790.13	861.386	215.361	3423.91	4591.13	2787.51	13957.5	1136.68	16.6728
1449.76	1662.53	799.892	1076.97	1802.93	6429.01	611.956	2987.02	6268.77	3128.84	4.74204
5362.22	6490.26	3042.89	505.365	3127.29	744.658	1125.96	354.817	994.377	1492	0.0086285
572.624	5828.12	3947.91	3306.25	2622.53	366.061	1538.23	3513.08	1246.58	2134.01	1.73556
2082.17	2978.27	832.789	3487.41	2095.48	719.215	5663.49	7865.62	3663.72	2265.78	1883.54
867.562	606.294	1321.65	5990.06	4251.92	4336.5	1410.08	2556.6	1597.62	2003.61	0.0133293
1804.3	4684.43	3180.45	9006.05	2554.23	4877.38	2772.8	3558.64	4148.33	1996.46	0.00459486
604.43	818.717	7224.66	3177.72	804.169	1820.8	9312.32	800.301	6014.25	2003.73	12.3977
2846.88	6746.17	2707.66	772.649	4139.13	1622.54	4280.41	4208.52	6911.1	2570.54	0.0412174
1388.5	2391.35	4150.27	2916.84	2573.88	7492.3	3140.02	3871.42	5731.11	1633.17	0.031517
1250.05	4089	1320.04	899.004	4033.34	655.106	4662.39	2407.23	5404.01	5601.44	880.54
2616.67	1172.34	3512.51	1493.65	927.898	675.046	1496.54	985.776	940.43	3963.96	0.283748
4801.28	3096.83	1083.49	1327.35	4922.63	6344.56	3009.93	2306.03	903.912	677.047	2433.03
2007.37	4327.12	3204.08	1388.92	440.782	3617.6	1966.4	2850.48	1026.45	2524.17	8570.24
4515.57	1281.82	2984.52	2053	2310.19	3865.61	1688.93	8129.82	7732.11	3972.37	0.122561
2701.6	1290.85	4567.99	4709.26	4366.31	585.336	1175.48	2905.23	1929.15	1374.57	0.0153587
1932.53	2376.2	261.487	3113	1905.77	6389.04	633.705	2309.43	1180.8	415.238	0.00296803
1090.45	5224.47	1549.53	4622.64	2593.47	10679.5	1795.87	1236.48	2359.42	432.708	67.464
6879.17	2928.93	499.811	1674.1	15211.1	479.492	211.674	2016.42	3536.34	5139.42	1.51938
3010.13	823.632	1335.59	956.809	1772.41	2629.72	2462.63	1885.31	8878.48	4458.12	1.60739
5740.74	1387.39	394.078	1114.86	4703	2245.62	8148.57	2967.8	1150.49	6999.57	0.00831708
3836.92	7605.82	2943.32	7177.07	7687.94	419.123	1583.26	2912.94	724.41	3407.91	1861.13
1310.31	375.07	1207.62	708.383	1689	6067.41	597.675	4221.42	2241.55	5401.32	0.104687
4283.82	2031.73	2608.35	3777.23	1330.35	1818.68	633.434	465.634	2680.91	3183.66	1.70502
1664.65	1031.99	6726.32	1564.22	1858.86	4462.3	2960.02	997.176	3706.55	1364.55	0.313524
439.698	981.145	5280.32	1083.7	1019.06	2831.41	300.11	7325.07	326.35	10834.5	0.0151266
1654.1	849.328	3282.72	4982.67	6004.58	1566.3	2116.35	5541.34	2101.61	3381.85	0.0957328
1642.8	1395.12	1508.35	618.143	1006.88	3655.03	4784.91	5341.51	1543.96	13714.6	156.394
3015.07	711.63	1582.02	489.741	5713.56	1960.56	292.333	810.499	1883.81	3065.94	0.0826655
1613.12	1529.28	2048.81	1655.97	3325.05	4853.96	603.587	3375.25	552.242	4259	0.504916
6646.61	1009.51	2126.4	1984.54	4480.47	3460.13	1143.34	3312.79	3142.13	803.666	0.295906
1436.14	3410.15	3868.39	1172.82	6714.48	1010.39	1707.47	790.656	238.801	4871.9	0.0117868
806.944	1815.56	423.632	589.049	3258.58	699.314	3875.51	3483.34	1749.35	7199.89	0.0495035
646.471	2909.19	1283.26	2054.65	1584.72	3450.17	2373.79	8910.94	1787.02	7970.46	0.131155
664.523	2746.13	1735.19	3529.18	5979.7	2677.86	2361.05	1393.52	1302.29	1026.33	0.83563
11212	1625.65	4538.47	2374.98	2053.73	536.321	4398.82	921.163	2636.62	582.15	0.00999345
369.864	343.06	819.076	700.223	2096.59	5851.86	2824.76	5867.13	5229.02	3490.71	0.0404784
857.969	3734.85	1567.32	1571.29	3197.68	2103.3	3062.42	476.858	2865.95	17513	0.0202136
3044.18	1505.92	559.457	2635.46	2468.15	1764.48	3729.08	6315.41	1816.43	3884.81	78.0352
3041.98	3862.05	4274.56	1150.17	1483.17	2962.41	5458.67	8033.07	372.896	6050.31	0.474727
4582.88	2029.65	950.579	4636.05	2472.22	4221.45	238.466	3781.55	880.081	1888.29	1.5634
680.56	1451.4	4446.26	5999.18	633.869	2776.37	2651.95	1244.43	836.794	1579.38	1.20839
855.744	1451.01	3291.01	4831.89	636.196	2184.41	1451.35	304.563	1566.97	3154.65	3806.09
3021.17	1236.73	466.976	1228.94	4078.31	780.069	457.839	9814.64	5975.45	470.52	0.0223922
921.423	4815.24	10516.2	2201.18	5139.82	1743.98	995.784	7007.41	2136.25	612.341	7081.43
5524.52	2375.83	624.025	919.559	3337.46	1493.88	3368.76	3686	4392.01	888.396	1.19706
841.142	1046.12	7131.1	1847.29	4821.69	1616.73	3028.69	2273.52	2858.37	4837.55	1.85493
977.774	6824.6	8151.44	2913.12	6176.32	123.847	3858.07	1449.27	3191.22	457.493	10.8916
2703.53	1855.08	3818.17	909.197	4924.91	324.298	2632.27	3082.84	4237.34	5863.56	21.5946
1152.68	5248.39	1231.04	967.04	1471.83	2324.11	3221.43	3565.8	3599.32	4312.12	4805.16
5558.84	4856.33	818.015	3896.57	3814.08	1436.04	1379.92	946.558	847.847	775.058	0.0231148
2067.74	1673.55	721.834	5900.78	613.498	3170.08	1676.87	778.402	783.063	3060.89	0.00963765
1797.79	3345.89	1809.32	1518.47	3283.06	6170.36	440.932	1916.28	3401.96	4061.01	0.907095
9170.16	821.697	1908.4	2136.53	1368.08	456.859	3558.36	1716.89	2324.01	3312.95	0.00359697
845.905	3107.59	2842.66	7524.6	1004.1	823.846	6358.4	1139.27	1418.24	1730.42	2.69117
1407.63	1024.76	3177.59	262.105	4377.18	2680.49	7342.67	1337.22	603.852	1754.85	2248.06
6500.11	3331.87	4003.79	3081.19	1490.85	2210.82	2019.21	3559.57	1433.74	1031.85	0.348697
2488.56	4305.15	1081.88	1053.9	1790.88	2607.7	790.784	12816.8	2644.55	2685.16	0.0599681
6024.16	367.583	5931.44	1198.27	515.553	1168.28	3092.93	1611.5	5188.81	1389.08	1.46188
452.55	573.43	2999.89	531.426	1932.48	482.954	1280.61	2818.34	10334.5	1481.32	0.883534
4453.11	2460.38	1316.74	7423.58	1963.89	756.502	2163.48	5689.74	2743.71	3445.79	0.00902533
17770.9	8959.31	3095.86	5096.76	8649.09	787.747	4952.83	1880.96	5492.92	2832.5	3150.88
4441.96	4729.96	1678.77	660.944	7110.08	5776.39	1907.26	2487.79	8212.26	913.517	162.885
2926.1	2335.96	3170.97	1239.23	1129.03	5555.68	2335.65	434.893	1358.54	1322.92	0.148578
704.568	3418.38	989.828	966.878	4189.56	2623.49	257.302	2899.09	3616.78	671.801	71.9589
1486.62	1683.9	1592.43	1165.54	1406.14	1173.83	411.555	2517.12	581.154	1103.92	0.440386
1266.05	586.215	1936.56	5459.41	10500	5538.14	2298.1	1997.14	407.523	1681.18	79.7858
273.177	1768.16	1398.04	536.51	3553.18	960.747	1544.64	5548.46	517.079	627.306	0.0330671
4887.41	6132.46	2273.04	8775.14	2385.93	907.578	4281.1	11801.3	2636.62	7043.22	0.0961594
1734.58	2395.56	2832.77	4418.69	2761.81	2047.06	4513.21	1112.79	332.82	2424.95	2.0321
1776.15	1439.7	4565.6	1955.35	3715.57	1469.5	1955	4880.79	2966.94	1708.11	0.561153
2211.34	583.923	6363.87	2363.2	7274.94	2165.39	2810.52	1523.82	979.948	2899.93	0.0421533
8963.6	1532.35	2159.3	912.791	2540.94	983.905	1290.45	2939.89	1104.7	380.515	596.692
4917.85	854.371	1270.53	2559.5	398.326	2983.25	1988.69	4002.83	922.742	1623.19	0.469481
3142.09	907.929	448.773	761.494	3396.19	1760.03	1189.67	5284.24	458.582	899.575	0.846995
	1456.19	448.371	4213.27	6177.37	3574.3	8481.74	1716.77	905.013	443.276	7.23224
	7371.76	8058.15	1903.25	1459.35	3646.98	2500.59	2794.08	3419.91	1437.87	0.110003

## Sheet: Spore sinking speed sensitivity
Sinking speed -0.1 mm/s	Sinking speed -0.05 mm/s	Sinking speed 0.0 mm/s	Sinking speed 0.05 mm/s	Sinking speed 0.1 mm/s
1.47441	0.533916	0.0701952	0.00769778	0.0722128
368.332	0.251358	20.5923	0.00391129	0.0250079
0.0372158	0.0176954	5447.3	51.0483	86.0344
24.0474	0.253291	0.0342279	140.12	0.00699394
0.22776	172.246	0.180881	0.27643	7.10304
7302.54	1471.08	4013.78	35.1674	0.0166825
0.00356169	17.9116	13.6398	7.5489	0.1513
1.72235	351.405	3.89562	3.74807	2.94009
0.0756492	0.0116641	213.898	0.0911142	78.5269
236.041	0.0711325	18.7904	0.0710532	0.711957
3324.41	0.00659818	160.548	861.282	130.08
0.789663	0.0966579	43.3917	20.6121	0.0218503
21.0434	0.00596121	0.0139134	0.0183517	0.0237261
0.133805	0.083148	9.55757	45.0605	2.76171
788.063	179.465	0.283277	0.749399	2.56064
0.0352992	0.0145889	27.7262	0.00206588	0.0874865
0.756158	2.33253	0.386147	0.0141213	0.142386
0.159537	0.00491253	2073.48	2244.22	0.0656395
11063.4	4984.23	216.034	0.00737829	0.240297
0.00277711	190.574	2.00341	1509.52	0.0197883
0.347883	0.523253	9.01029	0.216659	0.150155
0.00999327	0.389391	872.079	3326.08	0.118103
300.466	0.0498177	20.5119	107.227	0.283351
0.00808817	493.108	0.10809	1.11802	0.0367819
0.126332	0.644997	0.0264893	1.8219	0.163242
6672.64	1179.81	7.5178	1492.48	511.837
0.0354663	0.29584	2013.56	1581.82	100.554
0.498733	3.22941	0.0738122	1.02783	0.163372
1392.67	6200.69	1721.08	2333.76	22.6338
0.344306	0.0217525	0.068254	0.314798	2.78309
0.0445576	0.620185	1.3889	0.116888	0.00984037
1762.5	0.53016	96.8608	7324.93	0.838915
0.0545021	1662.91	102.063	0.2949	0.0943175
0.207204	0.0797469	59.1492	55.9985	0.552569
0.0950996	0.0218347	0.541404	0.300208	0.00771963
1.08017	0.446177	0.48053	3290.59	0.0711022
0.0317171	0.060624	110.513	0.813316	0.204142
25.0096	34.9696	4463.06	3502.08	35.742
0.260919	0.077068	0.289838	2802.86	0.464342
3842.23	0.0313046	1.32011	0.0416855	0.041073
0.453813	226.267	2637.76	1.23436	2.13381
1.82779	140.612	991.017	0.162104	0.236389
0.184574	0.277039	0.0470948	0.06854	87.2881
0.803193	2659.69	660.717	131.425	0.034426
2.61484	0.428444	0.0655973	0.0062335	0.0274606
0.0350415	0.121786	129.945	615.879	1167.75
0.205939	3300.92	0.00934313	0.0164205	2.6148
0.952829	0.0574576	0.0751625	0.237322	0.200364
0.0657836	0.00882449	0.0310903	3.6768	5.09407
8705.9	2.08083	0.266494	15.0675	207.27
2.33476	0.00516327	0.0240247	652.272	0.0864615
0.0653824	0.124393	154.983	2.19237	0.00373523
0.0193134	0.188594	1.02565	0.0365438	0.0788307
0.623161	839.184	0.625179	0.242514	1.91675
0.0272628	12.0993	3.36519	0.140955	0.57691
3952.02	2.10334	4981.45	0.0915181	0.285272
605.942	3.96278	0.812895	0.861614	0.0210702
5.91102	0.0798001	0.00391129	22.9008	3921.49
0.0553097	47.7372	0.196045	0.0626357	0.821097
0.0468495	19.2722	0.0304571	6.16991	0.253415
0.0723592	217.94	56.3249	67.7197	2237.9
15.3587	7601.35	1576.52	0.0144059	0.0388817
11.3557	0.264313	3404.49	0.0243101	0.484503
0.0482446	0.69091	0.00375386	0.976005	17.1459
9371.08	435.88	0.185067	0.867544	0.172316
5.9764	1.2957	0.331219	12.949	0.140667
1.20632	0.0262866	24.7544	0.00686421	0.704407
0.0174892	0.0946459	10.503	0.0176193	1.30947
0.303346	0.0383806	3729.93	2.02994	2081.85
14235.5	583.056	0.0557317	0.151317	0.0475111
0.470072	24.5642	0.294728	37.3594	1972.72
0.0122405	0.0890719	0.0532409	0.241436	148.572
0.22047	6.25286	153.46	0.00624944	34.8834
1.40799	8684.65	4516.74	238.726	179.061
30.691	0.0042159	7940.7	0.926286	0.00989436
0.391223	0.195744	0.346589	224.487	3.83566
5739.65	165.946	0.0601659	2233.36	0.103566
55.0043	0.304837	0.0372513	4.1145	1.13551
0.0291396	0.127339	945.234	5977.13	1.02123
109.248	1.06215	9879.78	115.821	704.296
2.30157	0.0857792	0.0647973	876.066	7.23231
1329.35	2381.89	0.0925533	0.0311959	1.10239
0.0606079	28.6615	9208.31	1.51996	0.131081
5956.13	0.0127456	8224.04	40.0653	20.4229
0.0544708	2.21662	0.0838752	0.872681	0.0161567
0.156823	4784.24	3881	1788.94	0.0848987
43.47	0.181255	19.7211	0.0413349	803.925
0.00599903	1935.1	0.0505028	0.233525	201.49
0.350768	0.0228374	0.368765	1261.58	0.15605
2624.27	80.4146	0.298294	0.0267358	371.332
4.5137	0.703494	3.40016	31.0285	0.0619377
0.0532041	1418.96	1420.78	3153.33	0.726759
1.286	0.00708761	0.023874	0.0061898	0.343478
0.224504	4929.97	0.812626	0.0331531	0.211431
2.39157	1352.39	0.330082	0.0204776	0.0357705
5178.51	2.23545	3.61751	23.741	5015.63
0.162723	33.2422	0.38594	23.2479	0.125785
0.0724219	914.88	0.201434	0.122056	36.5236
0.0191122	248.97	1939.33	5.76588	0.0189002
1.37716	119.027	0.437878	1066.73	3678.86
0.0169255	0.0389124	0.0206548	0.294766	0.0840957
18.7375	0.0333041	0.024054	0.105019	0.0074867
11093.1	0.0263434	2.1599	0.0554924	0.266255
0.044343	0.0334276	393.234	0.0116334	0.0586934
0.539819	0.011815	0.120739	0.258415	0.198682
35.8596	0.819573	0.0189348	3699.09	120.084
0.157588	0.0327296	406.533	2.41002	0.0280218
1827.57	18.7641	0.0219503	0.136221	89.4528
0.010277	64.1517	833.508	0.271546	0.0196685
1619.67	0.435906	1425.02	0.0123881	0.0150185
15487	0.191468	1249.97	0.0953119	0.00563966
0.557536	0.0650716	2823.99	2.20824	1.76376
0.024878	0.479605	0.0646156	1.0789	3.68317
0.237869	0.200157	0.824021	90.5317	0.0479129
16396.9	0.0212533	0.00206588	65.8523	0.146822
0.58211	0.0143959	14.9984	0.0943969	0.0226356
2105.81	5.37379	0.132889	1.44303	0.0909705
0.586769	0.0583431	0.763227	0.113261	0.158573
2038.51	0.0334469	4.41754	46.8781	82.4553
5.34765	1777.16	0.0236923	0.705802	5188.72
7.16794	1.50576	0.244642	4212.28	2527.59
0.239004	74.1395	0.010737	0.0207175	142.624
91.9494	0.00929856	5.77899	1.03194	0.0129355
6737.18	2086.33	6.02542	3.16453	0.0724943
32.354	1273.08	0.0216598	1.36049	0.561068
0.0431842	5658.51	0.0808033	0.365399	6.39296
8.72251	0.0409694	0.512353	0.05729	0.0150268
0.0783483	0.272398	0.0763155	0.0154628	3.44593
0.0101907	0.484278	0.0431457	408.145	0.546795
4.88573	0.00356169	0.112319	0.0119091	0.0112514
2367.55	680.426	0.309558	0.0499594	0.0675948
0.0166096	2.27351	0.0638357	7866.98	3194.31
4.80644	11007	0.17714	992.272	0.681896
0.0659987	0.13329	6886.19	0.0602831	0.0164164
0.00624765	1.45578	0.0326042	16.0272	0.10171
23.5519	28.6423	39.016	179.908	0.660625
2.37404	0.856297	157.94	2218.11	35.9414
0.577601	0.00587328	982.238	1.17851	0.0135198
2.49568	60.6688	4004.01	0.0432552	1.20026
0.0103999	10.7002	0.19295	0.12124	318.161
0.0911804	11.7221	0.398048	1.20753	0.25609
0.0633681	0.0555266	0.0408533	0.00786302	858.436
0.505091	560.725	0.0169832	14.3856	3.85149
0.17364	9834.83	0.0883233	3.24847	0.0927192
0.0455879	0.802295	0.353709	0.0723423	0.4451
6760.44	6544.56	0.133713	0.320792	0.0855187
0.0815136	0.0335133	0.144356	31.9765	0.11444
0.470789	74.7146	5488.72	276.781	5.72823
0.2401	0.0302547	0.00890128	14.1068	0.195741
243.035	4.53909	0.302897	0.0214326	964.615
10.6052	1.6677	0.109048	2570.82	386.922
0.052901	7548.6	0.0770899	2.54561	803.337
1.58786	0.0441155	14.0587	252.237	0.0270149
0.263747	0.0047573	1235.01	309.953	7.45793
0.00356169	0.0116276	0.353676	13.0463	4178.96
6.44465	36.7635	0.0242618	2819.19	0.0436669
0.165179	0.669633	5679.77	0.0976841	0.550677
0.0994063	6268.26	0.0667849	0.0483678	0.0363191
424.176	0.0731414	4898.83	0.069937	0.0223692
1770.06	132.678	6112.9	1.84706	0.0195149
0.0372125	2014.47	4096.94	0.0488217	0.0279034
0.448498	1.43252	0.0465404	562.738	1.0389
0.00454046	4366.9	153.617	0.940614	0.73699
0.0041747	0.157415	327.736	164.375	0.585091
0.0438853	1645.91	794.998	291.476	0.0215669
0.472652	0.409712	987.14	2.5695	0.302875
2.97277	2.98602	0.121064	0.171102	142.159
0.0416865	1350.2	0.078466	0.0162295	0.239544
0.0780001	1328.05	36.0221	0.551766	0.205078
319.436	0.0130199	0.0154334	685.288	0.00375386
399.524	1.38344	0.140844	0.0190944	0.0139028
0.00998792	0.0483498	0.344783	0.0767918	1362.78
0.678618	0.352925	0.627527	0.123087	3.44841
0.0458632	421.617	0.0330374	0.0945674	5.4054
0.0189692	0.160054	32.0706	12.2233	0.00385607
0.00658801	87.319	3869.96	986.74	0.0394168
2.629	0.245284	2.83431	32.4978	79.9026
1224.03	110.816	6921.69	87.0961	9.66472
0.463511	0.0340193	0.120905	0.0745059	197.246
0.397768	0.0430702	0.335474	1.15254	6.55499
25.6275	0.226135	0.111898	0.475	2.2931
32.842	1.01482	0.15818	319.867	0.225074
0.00392199	1922.93	19.569	0.315002	0.0933759
0.459585	305.777	2102.53	4.18305	5.15915
5760.17	3.18043	0.152657	5744.69	1.47304
0.042602	20.0963	0.488568	1.50275	177.173
0.0632288	18.3469	0.0229199	98.8313	0.043796
0.0400001	0.241896	5.56717	0.363033	3.81826
6.83202	0.0560658	0.0050681	53.4298	267.236
0.133366	0.272804	6.5439	0.260978	0.0652215
12.6989	0.117981	189.713	1080.27	0.225024
0.0897103	0.150258	981.43	1.05367	0.427545
15.2572	1336.32	0.1282	0.671498	0.21035
0.528958	0.0222995	0.654099	283.545	0.15188
177.409	210.669	128.239	0.0612811	290.872
0.00921598	9378.26	0.283767	70.0766	0.39039
32.372	56.5901	0.00577761	3.91381	855.268
7.90433	0.0274843	0.298862	53.0001	0.0405494
0.321929	0.34689	573.467	324.518	257.227
2.6264	1.15833	0.416432	0.248505	0.0533897
0.00206588	1989.7	0.0395931	503.589	0.0198059
12.4489	33.4774	0.202201	0.022059	0.174762
2024.95	295.026	0.132098	0.0658946	0.00226144
0.0630184	6.81715	0.200611	0.0493988	892.23
0.0151174	0.259312	14.8947	0.402514	0.0454687
5998.32	1564.74	3114.59	0.0168772	0.0744908
0.482369	0.0118596	0.862373	0.0405577	0.00853041
0.0291842	228.722	0.290114	2.20719	2.5165
38.7722	0.0664157	35.177	1.55804	7.95117
604.68	0.0177798	0.0497761	1.34032	73.7628
0.143791	0.0241716	1612.26	0.0662745	0.0901741
4.02768	1859.68	0.0489393	0.0211172	3994.51
0.194187	0.0724015	0.0279533	1108.6	10.1982
1.40744	475.084	0.246482	0.0904254	2090.76
869.609	23.8898	157.088	2401	0.0420586
7144.47	0.609831	8.84569	18.2247	0.114786
180.978	0.280009	0.0552705	10.0163	0.277691
4174.06	4318.57	0.187263	2.19481	2.63814
7708.72	0.00820703	1889.61	9.55949	0.0682306
5.4144	0.039401	1093.56	8.84284	598.806
0.24489	1.34651	0.32782	962.503	0.170684
0.00206588	0.20203	186.751	0.589335	2.16352
0.0132997	0.128231	0.0763652	108.074	2584.1
6.0404	8354.78	0.0506119	225.51	0.651972
0.00732906	21.1435	3496.62	0.0249531	663.303
0.00950649	0.0206108	0.0265215	114.825	0.0163143
23.2342	0.602769	3082.78	75.854	0.0118683
3264.17	35.1406	0.248256	108.943	0.102429
0.0148067	0.103839	0.0435141	0.369687	172.241
1305.97	1.14217	0.272144	3.7143	1.01324
1.83887	1.6468	0.0593867	479.089	2.29785
0.0275221	0.557659	35.1636	0.64265	0.00757798
0.0270589	3717.33	79.7288	0.096485	98.7032
0.544967	0.0940103	0.091759	0.0453624	0.0149927
0.200551	6704.26	0.0667067	0.115697	50.6831
1.58182	3083.24	459.739	294.621	0.0237204
0.0707675	6.44814	0.425656	0.321309	0.0179942
33.1389	0.0355135	0.124523	0.627783	185.309
0.0556304	0.295763	72.7349	0.0151066	1407.45
0.0279641	2487	742.85	0.661116	1643.53
10.5651	29.2134	0.154815	0.039615	1058.55
0.0126412	1921.35	0.032453	4871.98	688.642
0.906378	0.00684055	0.0414914	0.258983	0.0818719
0.323758	0.178637	0.243892	0.0120636	1343.67
0.334425	0.918428	6.19633	0.0239443	1.23103
0.0555792	25.406	1391.24	0.0759206	0.0325515
0.182097	0.991738	0.329535	0.109992	320.613
371.719	2424.95	22.7045	0.0864041	2789.28
0.0488362	1.3932	0.342067	0.260343	2.57728
51.8338	0.0112659	0.00728979	0.134419	126.195
85.9854	0.0631183	2.49179	0.0752722	0.0445578
1753.12	5.5276	125.616	0.0196985	600.402
135.504	1.17411	0.069385	147.858	267.565
0.0486675	0.0104804	0.211421	142.897	0.0720646
29.1894	0.014002	11780.5	28.4407	1.7597
0.00830541	10655.3	2074.27	0.010922	0.116675
0.575012	0.0122996	0.0824721	2.22941	0.0365271
0.0900284	1.4977	48.9045	20.4226	3521.1
2.58151	0.327101	213.583	868.935	3798.32
0.0213099	0.127561	0.116045	0.0254971	2069.17
29.6164	0.498099	2.1931	0.140043	2453.22
2502.67	0.00871661	0.812715	9.75873	0.162238
80.9922	0.0507911	0.187076	0.191406	0.166354
2273.64	2870.07	0.00965406	0.745937	0.00554198
0.972339	0.145427	0.660827	49.1622	5263.25
0.372885	2.62685	0.222286	0.0540903	0.0564305
0.0300923	0.0537866	1.56271	0.045136	0.472739
0.286216	0.49616	60.8067	2175.08	2108.8
7026.53	1858.49	994.884	0.0964667	0.330118
1.97888	0.49476	0.0338042	0.0327108	3615.89
4.7898	1.39299	428.726	0.0664727	0.0879154
0.0984367	0.0503936	0.0528919	0.00629488	31.1854
7.42972	195.273	0.0113191	4.71698	39.9858
0.0457665	0.095957	0.0496802	0.241648	2.21272
230.094	206.607	0.121201	0.0187218	781.084
2563.85	2067.75	1.28136	0.00457788	0.0247961
0.300117	0.0102811	0.204284	12877.5	0.899049
0.0140233	0.454984	469.955	1.04598	1.97142
5193.63	0.94516	0.413508	1053.27	0.0274129
0.00844845	0.00356169	0.95911	0.0158083	0.093364
10327.3	0.190338	0.00475305	233.314	0.162666
0.47422	1607.39	0.0177788	97.9506	0.0489333
1841.75	7902.91	0.0723076	1926.16	2188.5
232.955	0.0196527	2499.67	0.167478	0.0296415
0.0315549	29.7809	5631.32	0.889232	3.63155
0.0128667	0.105792	63.1001	0.146988	0.151281
1.95302	20.71	0.174679	4.90008	0.0676713
0.650108	2.03279	9.69639	0.143101	0.0108884
0.0113607	0.167269	77.2255	20.9688	21.7924
1.7553	0.372502	728.717	0.0216215	0.0437359
0.0488287	197.864	0.0171779	0.109953	929.398
4024.48	10070.5	0.309283	204.146	0.0768894
362.328	1.09087	0.0243776	0.383009	0.0376152
6.30852	216.008	4.01315	0.186697	0.039422
2.18361	0.810633	3.12498	0.241451	0.0724968
0.0188987	23.328	0.574857	15.4514	0.132459
8.68146	0.0993258	0.0133361	2978.44	9.20093
19.4858	187.314	335.018	0.0179414	0.0025018
0.0727653	3.90739	0.0142496	1.35918	3707.01
1376.06	0.0217424	2.64772	4967.86	0.0144672
53.3123	0.0505596	48.7101	0.0362763	0.0339801
12.7686	10421.7	0.0181551	0.0723044	52.3736
0.00710287	0.574186	3.39353	2.69691	16.9573
0.209827	0.403263	0.0106979	0.0155372	5.80782
1.67674	0.214832	321.526	0.506078	0.0313364
4447.99	4107.24	0.217259	301.567	0.0948257
0.0164558	0.0238251	1418.61	2466.11	1.50587
0.636873	3480.13	0.31339	29.4501	0.146182
0.0205132	0.641946	0.00327692	0.0818143	0.385651
1196.28	6131.69	0.465545	11.2566	0.573118
0.0595955	0.0281207	2.22376	226.896	0.0567072
0.0653272	0.0942417	1.75009	4.17111	0.835773
0.203149	145.219	30.2589	5931.07	0.0307299
0.0498877	410.086	4061.98	0.12269	0.00673386
0.00445553	4.14756	0.208076	0.0300821	3.4147
0.00684712	0.00681387	0.00295315	0.00742417	2539.15
0.239595	0.015834	7641.01	0.0130491	0.0890644
0.00840306	4.13516	0.031409	24.6572	0.0227005
5571.56	2043.82	0.0225763	2.58201	689.033
330.403	0.0529967	0.177121	0.166043	0.0118299
0.0213001	0.054379	1.0225	0.126488	0.0475805
40.7038	3303.81	0.76597	132.164	0.303174
0.804063	298.197	0.139111	0.020701	25.2199
0.00562995	0.0524691	0.0917335	0.0105883	27.7165
0.00870751	40.3054	75.7461	0.0212442	177.122
0.229447	0.0695264	0.0517434	0.0371634	0.0715395
17.0848	0.204646	0.148297	792.307	352.066
1.16846	0.493043	0.16414	7.70204	0.00385607
1580.82	0.0139936	0.105865	0.235592	0.0148664
0.430169	0.0203646	1.22161	337.894	0.290606
0.0138371	990.921	155.407	0.577516	0.0164155
6238	0.0101756	0.134143	0.0456349	4.90044
1288.46	36.9829	0.671336	0.592974	1.14657
2.38965	0.167329	0.33753	0.0367387	4957.17
0.00848607	597.771	101.66	7.94269	0.168405
0.318452	88.5923	2.15315	0.00999504	0.292553
21.4511	179.234	0.00494857	0.0101027	0.0239251
889.19	0.215721	0.54369	1.65541	1268.17
4.67141	11.026	4506.34	1099.69	0.776382
0.0106093	395.54	0.130316	0.00543933	9207.58
0.00473677	2.34222	12.3651	0.0104174	0.0526263
1553.28	1687.44	260.224	35.9874	1120.84
2926.26	8.00911	0.0974697	0.677471	0.0240294
0.00809796	4647.32	0.254305	17.2314	0.00872731
8925.62	802.902	0.216048	1828.94	0.25225
18.878	283.86	2275.37	0.117789	0.0992169
0.140089	0.0259829	11.0161	0.371495	7893.79
7273.32	1.39746	0.0611905	0.166426	0.0190361
10.9992	0.0150688	0.0551366	0.0843913	212.241
0.063387	0.00800508	3.49666	1732.84	3.00547
0.101673	5.61571	1.16752	2.86261	252.255
343.369	52.4266	0.0342284	0.352278	0.717413
3.40604	881.683	95.3028	4.41304	5.13103
1.60907	3112.76	0.431202	0.00446114	1.06731
1.95382	91.9268	2230.53	0.716595	0.239811
0.584647	0.0352002	0.0297999	0.131208	0.00899912
0.0090725	16.1722	8.45575	0.0121129	0.00296803
8.28722	0.199986	12.9735	0.0633227	0.50684
8.85521	0.0210144	0.072752	0.0220891	255.303
0.0154093	6391.33	6510.06	0.0973739	0.00789272
0.00976456	0.031832	13.6658	0.0177197	1891.03
1.10188	7510.21	2432.61	0.585544	0.274133
0.822613	296.939	2022.56	0.0115862	0.334971
1.13226	0.307407	0.221952	1806.37	0.0459538
0.218514	0.0663175	9.86018	0.105721	0.259468
0.240761	0.196619	7227.72	0.754629	0.0047573
0.047395	0.0653676	1.01801	10.4026	0.274038
0.218433	2214.35	1144.76	0.916465	0.167577
0.157041	0.741673	0.0128358	89.3004	0.196747
0.00620357	0.809367	0.935448	0.0268929	0.134531
0.129304	20.6877	333.303	0.0981439	0.350189
4689.38	0.138685	0.595948	0.167877	504.099
0.011098	7.49027	0.0969902	0.38091	0.21979
14.6056	0.118821	26.4087	0.0288753	117.172
1.60068	0.108517	0.00296803	274.767	159.775
0.00713771	16.594	4.08064	710.926	0.112412
9.95824	5.44434	2105.91	0.14169	278.144
0.0481202	1.39431	14.7703	0.294557	0.0122025
0.125597	0.387106	0.36016	5.91132	0.734039
11.3323	641.536	12.0408	8683.18	0.427948
0.012727	1585.23	0.0461134	0.0167188	24.2772
0.00554853	0.0886544	2181.29	0.221376	10.6356
1.70596	12.665	645.028	0.170749	0.259693
6.33887	6.81746	5974.72	4.3388	1933.98
0.00300864	0.480049	0.227753	31.7033	4.32391
11.9552	0.0231161	0.186475	0.0971064	0.0367853
7260.33	0.145128	0.0963098	4.69183	1535.84
8355.79	0.576634	3.29549	0.0454482	0.041135
0.0514645	3057.41	233.593	944.24	0.425072
7374.15	0.014739	1653.11	3954.73	2220.94
0.369466	3257.7	62.4089	1.80402	1609.05
110.873	0.530319	0.00296803	1882.91	0.269938
100.412	14.169	34.5816	6.43809	11.9442
0.437283	7.79178	2.95897	0.617378	31.2804
0.18986	0.0218364	0.015041	21.3085	0.385782
5.25991	595.693	0.796568	0.128602	0.109482
0.0429827	2096.78	9.98579	50.4592	20.8697
0.0164855	6.10396	3430.88	4.88152	3628.79
2.98151	0.0667681	0.0149748	0.055135	0.621506
0.730814	0.783644	10.7506	2637.76	0.0505413
0.285263	1.05293	1173.76	6.4502	0.0593202
2.28713	0.29119	0.637582	969.525	30.1561
0.552565	12228.2	0.0611905	2939.69	0.505127
0.01994	0.00798782	3.65305	4.0394	0.370223
0.116304	106.673	0.0671106	0.184082	0.0377204
0.00518707	573.115	9.36995	1885.71	1.27436
1564.94	0.00624358	62.1079	555.584	3.81162
23.6949	0.0669269	0.284539	0.867052	2045.88
0.169787	0.0543391	134.492	377.759	0.541733
0.0220512	242.954	19.8915	2023.65	0.0245185
0.138669	8000.21	76.9106	0.315511	122.698
0.081544	27.9966	5972.95	2.83371	2.25936
0.016641	0.393541	0.00375386	0.0154773	0.0449646
4.55685	10.4609	0.387424	0.244317	10.6737
0.0580409	8847.3	3.03753	1.10767	0.00748921
1511.89	16.0791	2076.88	0.137425	0.360977
2826.46	0.00674006	0.016364	0.0738986	0.270588
4.34954	7264.5	0.0260944	1556.56	0.0113404
0.039433	6581.72	1.25639	0.128361	0.013648
107.028	7045.75	186.811	0.0250993	0.423055
0.0741946	126.167	1.36937	91.4541	49.379
0.518062	0.0126283	157.819	1.36757	13.8369
0.219183	0.0811806	3.84652	8.52099	0.592734
5605.93	7255.59	0.0900399	0.105422	3892.64
0.0284111	5890.11	8249.72	804.615	0.025249
0.0655064	0.451099	3.60162	0.0977374	1241.61
0.118313	0.26266	2.70878	0.308538	0.092036
0.0481721	2899.93	0.115416	577.645	0.0238075
14.6866	0.343884	34.9283	11.3489	0.151628
0.142695	0.146898	12599.2	392.4	0.00983755
124.188	147.685	0.0107264	2.45429	1.19966
9.1256	0.920502	1.10158	0.489527	288.92
0.684063	0.654409	0.10667	6107.49	1116.74
2499.91	0.044465	0.00404704	1584.19	208.749
650.14	0.0293345	0.564316	1.40634	1900.22
0.805058	217.864	0.0614912	0.0630077	0.645249
0.312783	0.0176734	169.714	165.898	0.984029
1.12476	4.71617	2.25199	0.0167599	0.715737
22.3159	1.36966	588.211	0.134669	10.6156
5762.68	0.0111857	0.0228968	12.6005	4.00065
140.781	0.993378	48.6287	3.05058	131.108
0.766041	0.0870322	130.657	0.00914697	4.41056
0.0379411	0.383218	4984.85	498.981	0.0070238
0.838044	94.0169	0.523555	3291.76	3.71844
14852.8	0.277249	0.0281613	0.225675	32.6544
0.0863501	0.92859	0.0095076	21.3003	2.47714
1200.87	1.551	0.341667	0.160518	0.383235
0.172654	0.435932	137.921	0.460937	0.0244454
1.08395	4428.26	0.026299	1130.85	2542.26
22.5008	0.175276	1942.08	0.0147132	0.173761
50.3578	96.3537	8577.72	106.326	528.08
0.0370629	0.389108	4913.16	109.5	522.883
0.474462	0.0201269	7.07006	4.38425	0.162133
0.223537	844.113	0.0183928	0.174038	8.71849
0.154576	0.0296549	0.0633617	3.64931	0.347711
2.60633	2.07151	351.626	1.00405	13.7353
0.0426112	0.0416285	3360.57	0.539659	0.887152
2908.95	0.292358	0.0362376	0.01597	24.698
1671.64	0.012755	0.0240903	0.0942558	1657.38
0.481626	5.92951	0.159239	2306.22	0.0257054
0.0882772	0.0196922	0.044338	429.233	0.0758422
0.0571047	3.21319	0.117983	101.755	2.74076
3134.93	0.0211169	0.187193	0.072148	1.91379
0.0079624	0.0133854	204.642	1.16292	145.012
185.769	0.307303	3784.37	0.276516	0.0141143
0.0703837	1.44016	11135.5	0.13685	0.624671
0.0320016	0.540021	0.162609	0.0675939	7.34343
0.0419861	62.7571	0.00652684	10.2488	0.0550342
0.0938838	0.903262	0.00564522	0.0896137	0.992725
1861.48	6.98736	11.9159	4633	0.0201884
1249.86	0.0434427	4.72514	8.85841	5115.22
12.9832	0.0213524	10.0782	0.0253038	239.004
0.0144002	40.6653	0.366005	55.4969	1.29966
0.124849	1.00872	0.0821244	0.0756711	0.0138261
0.12017	0.0367023	0.00553742	1045.55	33.1069
7112.53	20.5294	1312.74	1.32339	6.1891
0.00658324	1.46357	132.769	0.185598	0.179773
0.013911	0.0113457	2.35746	0.189033	4110.27
0.0726213	0.0143641	4322	0.329405	0.118741
0.163467	0.473933	1.07606	0.0464493	0.0656954
96.9654	0.0245737	2.84101	0.171825	248.628
7.84664	1989.3	0.758827	285.674	50.4726
4693.91	24.0301	0.239361	1.85358	1.89715
0.545244	0.735413	0.276063	2736.29	0.0678226
0.0211544	6.02599	460.5	0.403613	0.00375386
0.0320657	0.139598	0.240062	0.108293	36.5098
0.0974023	0.00385607	0.00385607	9.23157	6.85436
2440.95	0.441027	0.0277705	0.0175074	0.00363395
0.149056	45.5926	0.00892113	0.00832243	0.223837
0.176141	14.787	450.989	0.101279	1967.08
0.353393	4878.22	0.0691552	1308.03	0.0136722
838	64.3727	23.9267	20.3448	0.00476012
0.083932	0.0149756	2477.62	7.76619	381.881
0.101976	0.0064907	23.4413	3560.53	242.398
0.208785	0.706298	0.192077	0.774804	2454.35
4.20215	1666.21	0.00385607	271.286	1.92894
0.0939543	6.90572	1678.84	0.310308	1.94642
222.909	16566.6	0.339772	1522.98	0.0094865
0.175221	9.8368	0.143526	0.12338	0.302113
0.288049	786.56	0.0424568	8960.32	0.115173
5091.02	1543.85	1248.22	16148.6	1524.73
5214.18	4258.62	906.421	5280.09	1751.84
2407.1	616.802	6430.17	3002.86	1083.04
4459.5	2475.04	3914.47	2723.56	2846.92
422.728	1833.32	1401.45	1667	3080.79
463.274	2028.65	1843.57	12907.9	9549.81
2255.03	2267.22	687.526	2304.82	2615.14
3157	2506.48	1677.48	2922.86	3610.22
1026.49	1347.87	3371.09	5797.57	1679.33
1989.9	4428.32	1961.06	1789.49	1617.65
2006.85	1845.56	1941.6	2447.21	1032.65
1192.14	6801.02	1898.91	10862.5	7190.09
7063.91	1218.58	544.715	1856.77	1240.09
1361.06	1565.73	2166.2	234.737	1599.24
5230.49	1130.81	2661.42	1141.3	629.699
4143.98	384.435	2201.33	2357.82	6214.57
3869.24	5121.98	1413.74	1621.64	2872.68
1597.7	1672.96	436.133	1813.66	2288.21
1355.24	1612.81	2622.18	2754.71	4265.09
9234.25	4173.77	513.619	4273.49	5402.21
1839.82	5680.78	1045.51	651.969	1522.88
1520.18	6524.94	4397.71	5552.39	2293.64
3370.24	6705.33	2103.45	1320.1	8532.96
1734.62	2001.74	813.495	2068.71	4757.81
4853.69	497.742	1522.43	4768.04	2945.19
6798.05	786.736	487.94	1699.78	1848.75
10539.5	1968.5	224.931	1314.26	6755.36
2109.7	2604.15	1184.43	10694.2	766.168
3451.77	1140.89	2005.85	407.602	1441.71
640.295	4009.39	7866.71	2993.35	2815.17
318.229	2016.45	669.498	1632.75	1687.77
615.441	9504.36	1194.06	3422.3	587.031
3584.17	2761.45	10738.3	711.71	4498.13
11575.8	1318.52	279.517	4794.15	342.302
2493.23	6375.72	814.589	659.638	3146.15
1567	245.194	1252.49	338.794	949.669
8095.94	3735.3	5003.2	3040.53	6087.04
2839.86	2314.26	1612.9	171.658	1766.7
860.434	6718.64	2425.13	4593.53	835.955
1402.39	1790.63	2592.24	10939.6	2654.01
1038.58	6409.63	3238.55	569.358	3450.47
4508.35	1980.81	3459.69	320.019	1260.47
368.511	3139.39	2363.57	1181.18	3857.81
4495.01	3083.72	1525.47	2289.94	3521.64
1214.1	969.536	855.52	966.083	1516.51
4548.94	4266.83	483.687	4612.85	688.333
2271.88	265.32	4308.41	1688.07	3919.13
5503.41	1544.7	1682.9	2167.96	424.04
2946.26	773.237	285.642	6336.19	8046.7
903.341	316.143	1401.06	3850.84	1906.27
578.386	3289.78	3607.59	1021.35	1631.24
4273.82	2867.01	432.712	437.99	1186.95
4890.88	5699.9	3645.32	1167.67	5432.05
2810.22	199.696	15918.6	1547.28	11117.4
19506.9	4550.77	3901.59	3212.73	785.605
6857.81	2995.23	5947.11	2125.19	1534.77
1107.51	564.902	3244.13	2574.88	2151.32
659.314	7386.13	1868.37	6807.97	2203.46
6060.38	1536.83	2653.72	2087.03	4973.65
4459.08	4696.74	3957.06	1369.23	604.205
3400.2	3528.65	6298.99	7694.88	749.753
4103.95	3988.88	5429.16	6267.76	1018.43
1178.94	1311.9	457.814	2157.67	962.995
11254.3	350.134	2862.79	1485	1044.55
4368.64	740.984	9761.75	4408.48	8525.67
2342.99	7438.58	5089.11	387.166	1421.36
1884.15	2677.33	1636.43	424.571	1640.86
1901.53	6060.04	745.729	1995.06	9533.1
1631.67	453.912	1230.75	1686.43	631.469
3615.71	4130.49	2736.71	3684.51	6415.89
5475.5	647.05	9546.95	366.782	1925.8
7215.97	11524	438.969	1029.46	1476.53
764.187	13359.4	2801.09	6461.06	861.064
2426.49	2335.85	4351.03	647.257	591.506
7411.8	2166.56	467.069	6809.68	2946.98
7882.22	738.56	1778.47	8547.08	2187.62
3184.16	958.343	3878.25	8895.46	1705.7
1323.08	1273.12	347.099	5113.7	552.202
7593.86	357.184	4365.55	3134.12	4239.81
4867.98	880.495	1821.68	2881.66	2857.51
14042.5	1889.69	3975.17	4167.35	714.389
14419.6	565.916	619.512	564.369	533.325
8176.51	1411.33	2082.35	594.547	1138.43
379.377	12050.1	2296.48	4305.44	5180.17
471.762	6114.93	1794.27	4324.57	557.176
947.373	3129.54	4257.49	1926.21	4386.11
2298.69	202.664	2935.27	4700.37	4352.13
4773.56	3977.35	11192.5	2474.31	660.094
286.493	4143.35	1025.18	1593.15	1704.38
14614.5	5448.19	1722.01	898.369	2240.79
5996.41	2640.23	5536.78	2012.01	1190.44
10819.4	5879.85	1121.89	2428.6	1743.7
11457	6059.14	3469.48	4539.42	2477.84
1564.34	6309.82	196.074	4667.61	3370.57
3051.28	4607.65	1542.11	10399.9	779.685
2870.93	8718.21	15502.9	1744.55	729.74
8279.75	2228.4	1292.47	3080.86	7085.93
1246.33	5518.1	265.97	5083.5	1818.48
3255.79	5171.08	4639.87	709.549	3356.62
1673.97	6691.58	3796.47	1588.09	1617.65
16385	3862.93	5980.27	2778.69	2703.43
1770.77	1203.03	2157.42	3746.32	404.891
3297.33	14416.5	3243.44	1247.24	7943.63
1345.1	1016.98	3285.19	989.907	3281.2
1279.62	1071.25	3212.34	1020.02	3721.2
6321.36	556.827	2965.72	2183.12	1444.92
5635.88	697.16	6808.55	889.472	7316.69
898.095	2708.8	3663.09	3436.13	980.048
1107.22	4951.87	5209.96	2081.26	812.916
3385.02	2983.42	7137.67	1977.69	1575.62
368.884	8259.02	1620.13	463.671	3244.25
1189.01	1319.01	2089.43	1170.14	1241.69
2864.43	1484.97	2139.78	909.202	1496.08
2988.85	709.755	304.556	927.895	3064.08
1431.04	1722.79	1116.93	2734.16	4669.66
2696.66	9930.69	2781.77	5090.29	624.72
439.2	866.414	2700.51	768.238	2103.8
2231.4	1082.78	1780.88	1847.21	730.441
8879.7	3204.51	3725.37	575.419	6369.32
1836.2	4791.88	1820.7	4492.96	7239.63
1803.87	3102.54	5642	6739.96	6109.86
3188.22	1698.09	8272.2	3526.6	1085.74
1023.11	2257.85	803.843	9847.33	9429.2
3702.86	2792.65	1027.15	1078.2	4545.33
9831.18	1690.54	696.701	4138.76	1028.14
2913.63	8392.94	1488.58	11500.4	495.744
1515.09	2826.24	1611.63	2981.36	236.412
4683.85	857.965	1180.32	2265.59	1258.31
3074.11	6630.41	1471.34	2268.27	353.043
3797.57	1990.9	895.732	3393.53	1372.44
1039.01	4377.01	1404.58	1288.76	971.297
6357.26	4759.2	3483	582.345	534.348
7446	2704.59	2493.2	912.532	1295.13
5649.04	5159.9	2747.82	937.881	564.421
6289.02	1340.74	1066.13	4084.78	3162.88
21735.5	10342.3	5388.91	553.201	819.865
2346.3	2984.32	5679.13	7124.25	2481.05
2147.47	2044.05	1308.54	1216.08	6891.64
5385.82	2610.32	1153.6	1782.47	477.344
4659.88	198.923	782.907	675.405	4556.33
588.442	1768.03	14089.6	4131.16	6935.37
884.104	7562.27	1233.43	784.957	1243.58
5366.82	2168.96	2913.85	611.594	1182.96
1320.06	4812.95	3833.42	1253.31	1363.24
2151.83	3580.01	3988.11	859.775	5199.92
8885.52	630.769	2893.79	1402.57	5048.45
10797.8	843.817	413.949	956.042	802.49
4195.47	3565.3	7660.21	4764.32	848.389
7998.33	610.838	3844.22	443.212	1066.48
474.661	484.412	572.782	1981.67	500.974
6402.56	4074.47	3339.7	7112.65	642.137
3720.1	826.282	2351.01	8229.47	2782.52
1516.24	1032.02	4835.7	3130.31	121.94
9198.6	6614.1	2212.01	6102.06	3537.26
4233.8	2620.76	2012.33	303.079	3196.33
5612.53	3322.16	926.34	411.601	1025.97
986.895	1041.4	9888.44	512.066	903.011
217.317	1308.88	1366.78	4489.27	2276.58
3417.1	1928.99	379.668	638.371	2728.31
340.324	885.332	13734.8	7571.77	1056.4
9072.02	2534.57	2296.85	4443.74	4815
5887.45	4762.59	3790.45	1045.43	2112.27
1795.93	812.97	1419.35	750.22	5783.13
1018.4	6446.21	904.975	2732.99	2229.54
930.029	2081.38	8497.46	2501.37	7974.48
7265.31	864.365	2242.85	276.124	2618.62
1724.15	6399.74	6323.86	3637.19	1144.28
6678.94	908.348	3385.89	1553.83	219.268
5251.93	5329.07	1932.85	1409.37	2368.63
7389.12	4344.42	783.57	1617.78	7000.86
848.743	5922.1	1141.21	407.453	8045.12
3956.26	1962.37	4372.15	5736.03	10895
6924.55	2493.55	532.327	4297.5	3391.02
5608.88	2278.66	2844.86	4487.41	2145.86
8609.32	4382.75	5071.61	9311.53	1119.63
8899.59	1940.11	14293	529.977	3598.29
3810.6	1844.75	3570.82	675.652	417.684
14340.3	4013.19	3425.09	1270.58	742.592
3255.54	12148.3	404.012	3938.34	5614.37
12295.6	548.915	2440.63	1134.13	1250.71
1519.52	626.788	5355.42	7461.71	330.636
4888.19	16707.6	1376.76	10095.8	2721.85
918.135	3750.42	2313.31	992.824	3683.58
2371.69	2413.97	1635.4	1064.96	8317.41
1148.41	4560.37	1089.85	508.353	1940.09
7478.54	3493.89	801.439	435.668	2800.08
1424.6	1436.09	3362.28	681.032	1892.59
1236.35	3055.66	4730.64	1083.76	3449.66
4666.84	2267.39	4232.9	1950.94	851.445
626.256	8745.11	3891.4	754.314	1489.86
3237.02	3163.5	5448.91	5983.87	6980.38
615.883	1555.72	793.43	2398.68	236.629
7112.8	2152.15	3630.06	6196.44	4738.88
2774.01	6362.94	1205.56	2572.38	470.155
7674.96	2208.93	4109.57	754.18	832.886
4826.06	1004.16	2122.97	6432.75	2325.49
1773.1	2676.4	1883.5	1869.43	2965.21
2716.73	5581.66	8229.7	2618.56	7826.83
7528.43	5714.98	648.757	1352.22	2112.36
4593.12	4553.94	459.707	4784.64	1547.4
1050.4	2901.97	1507.7	6330.67	580.028
719.169	1262.82	2002.24	1139.6	3339.52
2508.13	3414.46	2977.89	2679.2	12031.5
2188.76	938.159	4111.76	2888.84	1940.69
797.44	775.183	12709.4	570.472	650.803
2751.9	2325.59	8036.58	3415.68	1137.82
2131.76	847.183	2532.38	4429.11	3282.26
2474.71	3112.99	3247.61	5243.33	4964.27
7402.42	12868.7	3037.15	1082.7	644.378
6106.89	4492.17	608.447	1937.39	1905.71
6096.34	1481.97	3689.79	671.765	640.853
5340.45	748.451	2266.03	7719.66	1392.57
1743.05	985.176	1213.91	7257.69	4745.62
3899.23	1731.65	5580.89	1599.13	4210.06
1320.42	3752.94	3581.76	1762.64	19921
3991.6	1747.88	1292.81	6990.51	1054.12
3521.05	2032.16	1997.18	471.444	3391.51
9196.19	1584	7004.92	2437.59	683.397
639.182	9187.1	13172.5	2621.98	4009.08
5351.27	4056.82	1633.89	5012.53	1341.46
1805.52	5490.27	287.863	1864.82	1216.17
910.723	5994.75	3048.83	2239.06	1649.05
1767.31	5093.39	2591.2	3075.94	2897.12
6319.36	3220.83	1600.09	1116.71	360.465
7476.09	496.697	1261.93	1379.81	3334
5757.74	2268.47	6784.07	3978.19	5484.11
607.934	406.243	5925.76	255.091	389.625
1491.5	1812.15	5318.03	4410.21	1370.78
3195.09	3093.17	7512.2	2509.25	2491.97
1876.09	2403.12	3147.85	1580.14	2459.37
3189.5	2400.68	685.746	841.944	1381.62
3038.52	11930.7	1388.28	968.954	6288.41
546.168	3798.98	1142.79	409.337	2077.95
5400.55	410.839	1383.71	4271.71	1966.85
13404.4	7811.92	1296.29	2120.62	2244.22
5361.22	1290.6	6740.93	326.202	1720.84
512.77	1045.89	5824.12	1761.28	2044.06
5887.62	760.989	1089.58	4972.64	3592.47
9916.73	3206.19	266.07	1825.74	2925.68
3337.97	1343.07	2563.13	1981.7	3297.73
8060.3	4312.29	900.405	1780.9	1378.49
1822.22	2049.3	3575.32	3615.85	1739.19
4606.68	1487.78	2423.23	1993.93	1463.71
9893.03	8086	4490.39	1304.49	4191.9
5684.45	2846.49	9204.59	3502.92	852.31
1687.02	362.012	479.093	3464.85	1317.81
5496.08	13793.5	729.043	3503.9	2005.4
4670.91	4362.93	1759.33	2532.79	886.865
2576.06	2020.82	2629.3	1752.69	432.706
318.776	2344.17	4923.77	855.962	760.601
508.701	9317.53	1524.51	779.869	3063.33
3815.85	903.958	2299.84	5267.34	245.051
6036.26	4739.54	9159.32	642.641	3881.57
4986.89	1759.03	495.302	1658.56	523.452
723.379	8108.73	6639.1	2595.48	3715.36
618.497	897.186	4589.09	3161.78	1836.18
4323.37	4044.58	2614.02	5524.42	2166.32
10141	3741.86	2270.28	2854.66	2805.65
1072.35	1903.66	6890.18	9698.92	268.307
4844.25	764.176	1235.58	1034.74	3463.67
11802.9	1777.4	820.935	2885.26	311.92
7533.99	179.452	3376.3	3546.29	6150.73
3410.67	1195.39	9007.58	772.16	4612.63
509.526	336.037	442.337	815.524	3302.74
3514.15	2867.86	1097.25	5001.73	718.994
693.334	1220.33	2534.71	6795.07	5645.86
487.145	258.446	1020.51	2444.63	2439.21
906.492	15635.7	5481.96	940.844	2201.29
1661.54	2050.12	406.517	5756.51	3510.96
2111.52	5725.46	3192.26	3123.1	952.344
7686.42	14609.4	4762.32	1752.4	858.835
3931.41	1880.99	4424.06	827.064	4439.64
3196.88	5777.31	1079.36	1823.34	3717.72
4216.98	195.152	4026.33	4860	2699.08
1574.04	1333.26	2511.81	14884.8	1646.81
4724.5	3161.82	5261.98	89.4009	1328.4
16671.4	9871.48	510.426	4129.56	624.603
12485.6	2058.66	762.49	1564.05	1098.91
11814.4	1241.09	8557.45	2957.97	1631.39
2643.28	3425.62	1278.84	2296.69	3289.53
1650.61	3503.27	2409.89	3374	2038.39
850.822	2149.48	647.341	2202.66	997.587
2054.9	750.572	1264.7	4235.19	2216.25
3805.53	4100.87	860.025	2790.14	3932.41
3624.56	1331.38	3494.74	1436.4	532.399
796.366	2262.13	975.773	5110.34	1900.17
1040.28	9896.87	4561.46	2182.97	1345.58
5201.59	3521.89	2839.26	2302.33	693.276
4580.72	915.312	530.655	444.128	2756.31
2288.13	2101.63	4899.89	1380.23	3531.5
2761.5	1906.55	2570.16	3059.94	960.03
4790.65	2729.7	950.642	2671.11	3216.8
2808.04	1807.74	1466.24	1908	4184.66
1366.14	767.51	677.143	1772.96	4865.54
868.929	5143.33	705.526	1008.74	1760.76
6443.9	3055.25	2023.74	973.744	689.26
1832.56	4106.65	4754.98	956.175	1950.93
598.071	2100.27	6767.89	3590.86	1408.89
3506.94	4101.47	203.501	6475.75	3650.82
5574.18	713.683	7797.88	3814.92	2563.44
147.186	4466.7	917.222	6342.04	1436.04
6556.25	1364.5	2325.02	2635.9	1674.99
5442.95	327.118	662.109	1200.96	932.497
4034.93	765.387	3664.31	2432.34	1618.81
13743.5	3617.41	911.664	6614.78	2807.08
1015.9	1801.18	2631.42	10039.1	2228.72
485.581	7444.31	2237.22	407.572	7404.1
14980.8	3597.38	3811.38	18072.1	648.938
323.614	418.902	1339.04	3327.68	211.152
2333.98	4510.24	1042.31	1792.47	190.508
570.017	4765.12	874.419	3549.09	3284.88
1888.81	1102.06	2236.91	2800.15	6227.81
498.172	2884.68	4783.96	2975.72	3677.5
6152.49	1340.41	265.992	1293.15	311.585
4030.02	2264.45	6336.17	6156.71	1211.69
1766.02	4795.07	6964.06	4716.15	3352.41
9761.52	1916.91	2654.77	1557.35	2103.17
10196.6	5400.67	1340.28	2552.86	7024.16
1295.41	3740.87	1113.63	640.968	2062.47
3546.08	1168.73	5045.25	718.887	3207.6
10186.4	10782.7	687.535	1644.01	237.814
621.696	1083.34	929.383	1759.7	793.864
940.51	2546.92	1459.28	1249.37	2573.78
3812.75	423.277	2356.6	496.114	2451.96
3939.03	14938	1764.24	1536.06	1686.26
4448.78	395.38	896.005	4820.83	387.522
1046.14	653.057	305.665	2114.44	542.856
6701.08	5284.81	2195.11	920.537	4983.54
5859.17	4611.5	1588.43	9713.61	1176.85
1953.66	3686.59	440.743	1880.92	1221.75
5697.51	719.855	282.498	5185.52	2429.93
5745.43	300.144	15471.2	4008.35	3128.99
9054.72	3035.34	1730.85	239.042	1280.87
14124.5	1577.99	1701.04	1309.82	895.637
740.165	8292.51	8818.73	5209.3	2056.88
4104.09	2974.58	6885.68	2486.61	3818.6
1246.46	3109.54	967.353	455.435	865.429
1654.03	2055.55	319.905	1178.86	2579.55
12750.2	14507.7	2727.26	3067.81	1367.54
215.322	14846.8	4807.26	4005.54	1015.98
3276.59	8214.22	674.238	738.957	3080.36
16136.8	3647.91	4914.98	3548.37	1301.42
1332.31	600.308	1080.02	3881.69	5688.58
2363.77	2094.98	5995.06	928.684	812.96
802.211	1409.74	9470.28	4995.13	1746.33
4034.14	1178.88	268.338	3294.05	201.944
4327.06	3109.8	2895.78	3825.04	3045.18
12577.1	2598.91	4637.65	1299.49	3710.08
4688.47	1148.45	1908.2	7621.19	5412.98
986.756	3670.04	2282.59	973.981	1730.58
2433.33	11177.4	7375.33	1319.86	9306.71
10332.2	1336.05	3868.21	2050.19	4170.12
745.55	4805.02	7123.44	3294.47	3788.25
2805.16	2070.83	984.473	712.061	373.824
9475.76	1302.61	518.412	652.088	1644.32
5005.35	924.374	645.498	6638.92	1007.67
899.14	2839.59	2041.21	1571.34	2331.83
1726.33	518.223	238.548	2189.01	2355.94
3641.76	4916.46	4201.33	1819.76	6511.72
1199.43	3828.37	1057.42	3609.75	1531.76
1538.17	3923.16	2745.48	5240.47	3296.35
3783.37	5866.58	779.29	3903.72	802.645
7240.5	1603.44	1682.83	888.382	3384.22
2424.83	3041.45	904.385	3089.95	2843.99
2299.45	3964.15	3052.53	5681.87	3395.58
2183.1	870.303	10555.4	2698.63	2336.91
3105.13	1036.44	2875.3	320.272	3792.77
3090.9	1350.42	2322.75	1289.09	411.661
2296.69	1878.66	4810.07	2494.59	1512.1
11417.6	3519.53	1797.62	553.423	3314.35
4822.37	1230.57	1243.52	733.45	3920.42
660.782	1276.57	6269	4988.1	6449.39
6147.09	5359.25	465.238	10471.8	2095.82
2239.65	1831.14	13388.4	1715.84	3735.19
2139.34	1719.86	898.196	939.885	6452
1196.52	5260.97	2194.47	3773.75	2251.37
5649.71	1758.16	1880.41	1823.93	998.285
4495.41	5337.41	4192.12	1691	3087.35
2818.99	1245.63	4357.23	506.975	398.875
2356.18	576.784	3929.69	1818.6	402.095
8412.93	4420.31	2851.21	827.109	1836.83
1114.44	2809.78	2382.86	2908.28	5756.5
3913.57	1677.52	535.169	1498.65	4847.43
1376.91	13844.2	3155.68	1916.56	2954.3
4905.72	3195.4	8432.74	336.81	618.956
1917.27	6494.75	3856.05	5528.98	3459.42
15880.2	6509.73	1706.83	1450.13	230.228
2156.67	3222.15	3984.38	1259.74	1590.34
4269.34	483.78	704.416	6805.33	5307.15
2762.42	573.13	2697.36	3724.48	7341.17
5135.37	904.998	3124.52	6016.74	1814.44
12145.9	5682.5	2313.16	6729.01	1267.39
6667.56	7178.8	2685.07	1193.26	1589.59
6216.67	5991.34	9500.9	1377.07	359.673
3049.13	4997.78	3641.32	930.566	363.266
5818.29	2391.51	543.576	640.959	3330.6
4680.08	2972.74	1649.19	2079.73	785.509
405.957	3591.14	6643.68	2498.4	10135.7
10077.4	2449.96	7176.44	2840.26	367.438
2050.5	13230.7	2733.88	773.345	1971.42
5213.42	2558.6	10959.8	570.866	2282.37
12118.6	7505.72	749.592	2388.43	7602.37
3713.2	1475.06	702.482	3287.59	609.086
4078.67	2495.81	4859.58	2777.89	2301.03
1851.97	6861.28	1829.61	12359.9	3241.31
10421.2	3607.38	4910.84	1400.71	1534.2
3126.47	1259.38	823.216	2977.74	2593.66
1879.45	2008.46	2668.35	3380.72	2177.47
1296.29	692.982	4149.2	1024.54	1427.54
4596.56	1649.54	1520.8	725.844	2656.15
1536.38	2532.44	2182.98	2080.76	914.199
1637.57	2203.48	3202.79	3395.98	3020.32
19973	1164.46	5182.01	2495.65	4955.24
5637.62	3261.05	520.474	1732.19	1891.59
8081.1	6351.68	1348.8	620.797	3902.06
6394.99	1050.27	4484.05	1916.18	521.301
1070.49	4236.16	6088.09	3902.49	1112.72
3729.31	1869.48	9058.73	490.373	1268.62
711.768	376.037	4104.72	10717.3	1698.84
4004.92	1161.79	1686.02	1252.57	3391.79
2354.01	2601.53	313.153	2540.12	4777.93
7549.38	8117.55	1447.61	422.041	3708.59
11912.6	2971.88	2207.96	500.285	2379.99
13765.7	2466.83	727.074	933.174	839.335
1002.62	2453	1524.41	909.215	2475.69
4780.49	3931.9	5153.43	3813.37	1824.3
9367.52	4135.39	1344.01	1480.56	5776.14
1900	2285.13	687.396	2251.25	1090.77
2326.31	850.177	4202.11	10262.4	1089.14
6385.69	2014.28	2682.24	3269.9	1239.84
928.372	3653.89	900.126	3745.72	600.9
2042.04	2360.52	5569.08	2098.79	1288.02
7057.16	3428.05	3013.53	3702.14	1729.47
5122.8	2397.52	3408.92	467.658	899.163
6224.62	2317.77	719.098	947.791	1745.2
4931.52	986.837	4876.74	1001.69	2818.98
2089.75	1608.7	552.023	5390.94	5557.44
2140.25	2851.58	2328.39	1271.92	1061.2
3221.31	1983.21	2528.19	3027.19	625.221
6270.2	874.416	1632.56	3958.28	3611.03
1523.75	3917.27	204.807	1312.94	2124.61
14196.4	6761.88	7515.32	1751.13	1157.18
11400.9	1417.93	2673.07	6262.1	592.387
7775.04	8919.46	3644.27	5753.87	475.78
2450.8	1425.42	6222.76	4822.46	3860.26
8054.86	2646.4	4019.4	3119.83	2974.28
10078.3	3248.28	997.881	1293.19	601.965
7103.76	1502.6	9346.53	1182.89	5719.45
4128.43	4877.68	7471.2	1779.17	3075.17
4247.82	659.521	6374.8	3107.32	759.612
748.735	1645.69	929.314	2878.27	1021.89
15806	1271.07	1118.44	864.122	1953.71
4738.67	3651.58	2672.28	124.443	3949.64
1824.71	1078	3713.71	3256.73	2133.39
3785.06	518.858	1075.54	386.569	436.513
2864.01	740.008	3522.3	4291.46	8203.78
783.992	1739.86	265.17	599.217	1988.17
6825.27	904.383	2808.84	911.19	418.617
3949.35	1810.51	959.758	3686.83	8926.18
4724.92	9532.26	3679.37	2283.31	4661.88
12435	1387.22	1472.53	2209.85	770.689
1728.11	2034.99	5437.27	720.545	4024.96
1542.85	6644.49	1398.27	1117.55	294.257
3141.47	5636.26	1296.12	747.535	557.068
5034.13	16124.6	2807.66	508.472	5036.64
5483.32	5993.3	739.378	8451.12	1324.74
6263.99	19466	4899.49	670.545	1920.62
12966.8	458.457	582.775	5719.92	1349.71
2350.49	1580.23	2753.63	698.395	1287.72
8556.1	2255.14	4999.28	1846.49	3329.81
8984.91	417.941	2144.83	3480.34	5773.93
4911.12	3006.62	2123.83	6303.32	2012.29
2020.15	2449.51	3292.94	6504.6	2764.98
579.829	924.325	3151.87	2725.22	672.733
2512.18	2327.74	3117.91	3490.56	5802.33
5105.2	2564.84	6718.57	1262.47	369.071
2667.19	4472.44	1517.73	1753.69	3109.75
1596.23	3760.28	9931.97	4546.11	2915.43
1303.64	1735.88	2778.09	7463.66	3461.62
1376.99	3697.86	5111.02	4549.73	2731.1
878.99	5494.08	2300.03	1801.5	2249.76
324.607	5268.8	510.874	1832.25	841.288
1143.49	3856.73	2865.93	7929.25	2475.58
17911.9	1713.6	652.85	13749.9	6141.73
460.505	1765.68	4749.31	555.957	5994.95
6216.79	2694.42	715.07	3617.77	2672.98
6136.93	6605.12	6937.99	4723.72	2251.84
1362.01	992.124	4785.15	2163.16	1236.74
2049.34	3087.97	957.645	1478.39	709.657
3576.69	4917.1	3966.42	1455.15	2551.36
2739.3	8753.04	1375.66	949.816	995.036
5019.85	1454.47	3552.74	5625.08	205.845
11859.3	3608.94	451.092	2229.43	3394.19
1400.95	5354.57	2354.75	3135.57	1276.48
4001.19	1549.28	3698.32	1486.9	3676.88
3965.56	836.723	1261.42	2263.85	2496.8
9769.99	4299.39	1109.51	2045.34	4156.58
5361.58	7861.6	1703.94	10074.5	3490.12
		1681.7	4447.87	700.89
		2930.71	697.75	2763.46
