# Supplementary material for: Bimodal spore release heights in the water column enhance local retention and population connectivity of bull kelp, Nereocystis luetkeana
Source: Ecol Evol. 2024 Aug 13;14(8):e70177. doi: 10.1002/ece3.70177 (PMC11322238; doi:10.1002/ece3.70177)
Supplement: Supplementary file 1 — Appendix S1 [file ECE3-14-e70177-s001.zip › Spore sinking trials.csv]

Trial	Time (h)	Mean number of spores per quadrat / Max number of spores per quadrat
1	2	0.15
1	3	0.25
1	4	0.37
1	5	0.64
1	6	0.38
1	7	0.32
1	8	0.35
1	9	0.47
2	2	0.18
2	3	0.28
2	4	0.39
2	5	0.66
2	6	0.52
2	7	0.59
2	8	0.76
2	9	0.65
